# Supplementary material for: Aberrantly expressed HORMAD1 disrupts nuclear localization of MCM8–MCM9 complex and compromises DNA mismatch repair in cancer cells
Source: Cell Death Dis. 2020 Jul 9;11(7):519. doi: 10.1038/s41419-020-2736-1 (PMC7347845; doi:10.1038/s41419-020-2736-1)
Supplement: Supplementary file 9 — Table S1 [file 41419_2020_2736_MOESM9_ESM.xlsx]

## Sheet: Sheet1
Accession	Description	Score	Coverage	# Proteins	# Unique Peptides	# Peptides	# PSMs	Area	# AAs	MW [kDa]	calc. pI
Q86X24	HORMA domain-containing protein 1 OS=Homo sapiens GN=HORMAD1 PE=2 SV=1 - [HORM1_HUMAN]	15316	88.32	3	51	51	446	4.83092e+10	394	45.1715	5.92236
	A3	Sequence	# PSMs	# Proteins	# Protein Groups	Protein Group Accessions	Modifications	ΔCn	Area	IonScore	Exp Value	Charge	MH+ [Da]	ΔM [ppm]	RT [min]	# Missed Cleavages
	High	NQSNESSmLSTDTK	6	3	1	Q86X24	M8(Oxidation)	0	3.7923e+09	107.89	1.73121e-10	2	1557.67	1.61941	19.1297	0
	High	LLAVSVScITYLR	39	1	1	Q86X24	C8(Carbamidomethyl)	0	1.49488e+10	94.21	1.11139e-08	2	1494.84	1.85892	53.8595	0
	High	FKYTNNGPLMDFISK	2	3	1	Q86X24		0	4.88795e+09	92.39	2.92421e-08	2	1774.89	2.27361	35.578	1
	High	NQSNESSMLSTDTK	7	3	1	Q86X24		0	2.02358e+10	92.34	6.56376e-09	2	1541.68	1.66342	23.6227	0
	High	NPASSELEEPSLVcEEDEIMR	5	1	1	Q86X24	C14(Carbamidomethyl)	0	8.34284e+09	89.65	1.68009e-08	2	2434.08	1.01265	34.6103	0
	High	MVVLAVYTNPEDPQTISEcYQFK	58	2	1	Q86X24	C19(Carbamidomethyl)	0	28367293654	88.97	4.69665e-08	2	2732.3	2.95234	40.0018	0
	High	DKDVEDEQEHYTSDDLDIETK	20	1	1	Q86X24		0	2.90575e+10	87.17	2.0146e-08	2	2524.1	4.40135	29.9855	1
	High	KIYILMQNLGPLPNDVcLTMK	36	3	1	Q86X24	C17(Carbamidomethyl)	0	8.89909e+09	83.64	1.13967e-07	2	2461.3	0.945587	43.922	1
	High	NPASSELEEPSLVcEEDEImR	2	1	1	Q86X24	C14(Carbamidomethyl); M20(Oxidation)	0	2.16306e+08	82.39	7.00771e-08	2	2450.07	1.88573	33.8717	0
	High	KIYILmQNLGPLPNDVcLTmK	2	3	1	Q86X24	M6(Oxidation); C17(Carbamidomethyl); M20(Oxidation)	0	2.14871e+07	79.65	3.92924e-07	2	2493.3	2.95609	35.3967	1
	High	mVVLAVYTNPEDPQTISEcYQFK	3	2	1	Q86X24	M1(Oxidation); C19(Carbamidomethyl)	0	1.10167e+09	77.13	7.02921e-07	2	2748.29	-0.366949	37.5551	0
	High	TPMSALVFPNK	10	1	1	Q86X24		0	5.57227e+10	76.51	1.18156e-06	2	1204.64	0.65172	34.3202	0
	High	MENIDSTILSPK	18	2	1	Q86X24		0	43650974959	75.71	1.40712e-06	2	1347.69	1.92544	32.1581	0
	High	YTNNGPLMDFISK	7	3	1	Q86X24		0	4.14635e+10	74.98	1.08649e-06	2	1499.72	1.26561	37.3855	0
	High	KIYILmQNLGPLPNDVcLTMK	2	3	1	Q86X24	M6(Oxidation); C17(Carbamidomethyl)	0	1.59177e+08	73	1.62635e-06	2	2477.3	-0.0629648	37.0881	1
	High	IYILMQNLGPLPNDVcLTMK	21	3	1	Q86X24	C16(Carbamidomethyl)	0	6.44056e+09	72.86	2.18689e-06	2	2333.21	2.46212	47.2562	0
	High	MEEQEKNPASSELEEPSLVcEEDEIMR	16	1	1	Q86X24	C20(Carbamidomethyl)	0	25897294224	72.33	4.03505e-07	3	3208.4	2.13014	36.3043	1
	High	ISTEHQSLVLVKR	2	1	1	Q86X24		0	4.30341e+09	72.01	1.14885e-06	2	1509.88	2.016	22.7938	1
	High	ERMENIDSTILSPK	3	2	1	Q86X24		0	1.40634e+10	71.54	4.08598e-06	2	1632.83	1.48796	29.3118	1
	High	SKESPDLSISHSQVEQLVNK	6	1	1	Q86X24		0	3.4825e+10	70.54	4.22554e-06	2	2225.14	1.76244	28.9998	1
	High	TSELDmSESK	4	1	1	Q86X24	M6(Oxidation)	0	1.30997e+09	70.48	1.24456e-06	2	1142.49	1.06012	18.2847	0
	High	NQSNESSmLSTDTKK	4	3	1	Q86X24	M8(Oxidation)	0	8.46697e+08	69.96	2.69471e-06	2	1685.77	1.20713	17.4221	1
	High	DVEDEQEHYTSDDLDIETK	4	1	1	Q86X24		0	3.29807e+08	69.79	8.13395e-07	2	2280.97	2.87798	30.2562	0
	High	TSELDMSESK	10	1	1	Q86X24		0	24186824053	68.71	2.07935e-06	2	1126.5	1.54587	23.0607	0
	High	RLLAVSVScITYLR	39	1	1	Q86X24	C9(Carbamidomethyl)	0	3.65283e+09	68.71	2.34853e-06	2	1650.94	0.620264	53.7614	1
	High	NcPGSTQLVKWMLGcYDALQK	1	1	1	Q86X24	C2(Carbamidomethyl); C15(Carbamidomethyl)	0	4.06301e+07	68.64	5.00589e-06	2	2469.18	2.16375	42.1206	1
	High	ILREDKNcPGSTQLVK	1	1	1	Q86X24	C8(Carbamidomethyl)	0	2749701748	68.39	6.63538e-06	2	1857.99	1.22663	21.0776	2
	High	IVLHHFDSSSQESVPKR	2	1	1	Q86X24		0	3.16368e+09	66.71	9.91866e-06	2	1966.02	1.63289	21.6799	1
	High	mENIDSTILSPK	2	2	1	Q86X24	M1(Oxidation)	0	4.33719e+09	65.25	1.59718e-05	2	1363.68	1.96161	30.3046	0
	High	ESPDLSISHSQVEQLVNK	4	1	1	Q86X24		0	32915434440	64.1	1.64761e-05	2	2010.02	2.33878	31.418	0
	High	IYILmQNLGPLPNDVcLTMK	4	3	1	Q86X24	M5(Oxidation); C16(Carbamidomethyl)	0	4.14413e+08	63.74	4.17597e-05	3	2349.21	3.72083	40.8648	0
	High	IVLHHFDSSSQESVPK	8	1	1	Q86X24		0	4.55539e+10	62.89	2.31063e-05	3	1809.91	0.240343	23.4557	0
	High	YTNNGPLmDFISK	2	3	1	Q86X24	M8(Oxidation)	0	2242439585	62.26	1.97305e-05	2	1515.72	2.51315	33.9863	0
	High	YLDDLcVKILR	1	1	1	Q86X24	C6(Carbamidomethyl)	0	6.60177e+07	61.34	2.6773e-05	2	1407.77	2.61683	33.93	1
	High	WMLGcYDALQKK	3	3	1	Q86X24	C5(Carbamidomethyl)	0	7.5043e+09	61.07	3.35318e-05	2	1512.74	1.76005	32.326	1
	High	ESPDLSISHSQVEQLVNKTSELDMSESK	1	1	1	Q86X24		0	185659074	59.47	3.72833e-05	3	3117.5	3.01239	35.3062	1
	High	MEEQEKNPASSELEEPSLVcEEDEImR	5	1	1	Q86X24	C20(Carbamidomethyl); M26(Oxidation)	0	3.51754e+09	59.02	9.3359e-06	3	3224.4	2.71229	32.8807	1
	High	WMLGcYDALQK	20	3	1	Q86X24	C5(Carbamidomethyl)	0	3.11461e+10	58.73	3.22862e-05	2	1384.64	1.12893	36.1594	0
	High	LFYYDEVTPPDYQPPGFK	8	3	1	Q86X24		0	42170019064	58.57	0.000148933	2	2176.03	2.12254	39.8371	0
	High	ILRDKDVEDEQEHYTSDDLDIETK	4	1	1	Q86X24		0	6.23341e+08	58.5	4.62606e-05	2	2906.37	3.91578	28.1016	2
	High	MANGNQPVK	1	1	1	Q86X24		0	3.9373e+07	57.75	4.47401e-05	2	958.478	0.694552	16.5432	0
	High	DGDcEGVIFEGEPMYLNVGEVSTPFHIFK	9	3	1	Q86X24	C4(Carbamidomethyl)	0	2.7432e+10	57.35	3.61712e-05	3	3286.51	2.1208	44.3866	0
	High	mEEQEKNPASSELEEPSLVcEEDEImR	1	1	1	Q86X24	M1(Oxidation); C20(Carbamidomethyl); M26(Oxidation)	0	9.53424e+07	56.54	1.17564e-05	3	3240.39	2.04554	32.0625	1
	High	ASILLIR	3	3	1	Q86X24		0	12486720279	55.89	2.15123e-05	2	785.526	2.18746	32.5101	0
	High	DKDVEDEQEHYTSDDLDIETKmEEQEK	2	1	1	Q86X24	M22(Oxidation)	0	4.69794e+08	55.29	1.07967e-05	3	3314.41	2.37405	26.8864	2
	High	NQSNESSMLSTDTKK	2	3	1	Q86X24		0	12373927266	54.75	9.54652e-05	2	1669.78	3.94872	20.5735	1
	High	MENIDSTILSPKQIK	1	2	1	Q86X24		0	4.51241e+07	54.72	0.00014925	2	1716.92	1.39881	30.5513	1
	High	ISTEHQSLVLVK	5	1	1	Q86X24		0	3.48637e+10	54.21	9.42598e-05	2	1353.78	1.47075	24.8264	0
	High	ASILLIRKIYILMQNLGPLPNDVcLTMK	1	3	1	Q86X24	C24(Carbamidomethyl)	0	7.95652e+06	53.91	1.78835e-05	2	3227.81	1.7929	45.3005	2
	High	SKESPDLSISHSQVEQLVNKTSELDMSESK	1	1	1	Q86X24		0	5.26818e+07	53.67	0.000149693	3	3332.63	2.80387	33.3642	2
	High	TSELDMSESKTR	2	1	1	Q86X24		0	6.76149e+07	53.16	0.000135981	2	1383.65	2.58461	21.6068	1
	High	ASILLIRK	1	3	1	Q86X24		0	1.73515e+08	52.96	1.41631e-05	2	913.619	-0.924306	24.8907	1
	High	KASILLIR	5	3	1	Q86X24		0	16582340384	52.36	1.62614e-05	2	913.621	1.4807	26.055	1
	High	IYILmQNLGPLPNDVcLTmK	2	3	1	Q86X24	M5(Oxidation); C16(Carbamidomethyl); M19(Oxidation)	0	1.76835e+07	51.5	0.000345478	2	2365.2	2.59978	39.3234	0
	High	DKDVEDEQEHYTSDDLDIETKMEEQEK	1	1	1	Q86X24		0	1.45652e+08	50.74	2.48784e-05	3	3298.4	-1.63568	30.2484	2
	High	VFQNKMANGNQPVK	1	1	1	Q86X24		0	31128989	49.39	0.00128947	2	1574.81	1.30969	20.6856	1
	High	WmLGcYDALQK	4	3	1	Q86X24	M2(Oxidation); C5(Carbamidomethyl)	0	1631985817	49.1	0.000236212	2	1400.64	1.69616	34.0516	0
	High	YLDDLcVK	2	1	1	Q86X24	C6(Carbamidomethyl)	0	2.30795e+10	48.34	0.000514407	2	1025.5	2.13744	30.0347	0
	High	FKYTNNGPLmDFISK	1	3	1	Q86X24	M10(Oxidation)	0	1.19104e+08	46.22	0.00124883	2	1790.88	1.34377	32.6343	1
	High	GIFPEcAYGTR	1	1	1	Q86X24	C6(Carbamidomethyl)	0	36732529129	45.77	0.000639613	2	1270.59	2.60443	31.992	0
	High	YTNNGPLMDFISKNQSNESSMLSTDTK	1	3	1	Q86X24		0	46751259	41.6	0.00131102	3	3022.38	1.62415	36.9182	1
	High	KASILLIRK	1	3	1	Q86X24		0	1.11121e+08	40.52	0.000135059	2	1041.72	2.17817	21.053	2
	High	TPMSALVFPNKISTEHQSLVLVK	2	1	1	Q86X24		0	1.47106e+08	40.29	0.00203918	3	2539.37	-9.06629	37.9704	1
	High	EDKNcPGSTQLVK	1	1	1	Q86X24	C5(Carbamidomethyl)	0	1.55378e+10	39.04	0.00502696	2	1475.72	1.11241	20.0849	1
	High	TPFQKILR	1	2	1	Q86X24		0	1.28439e+08	38.65	0.00208099	2	1002.61	2.76273	25.4029	1
	High	MVVLAVYTNPEDPQTISEcYQFKFK	1	2	1	Q86X24	C19(Carbamidomethyl)	0	7.27216e+07	38.54	0.00505951	3	3007.46	2.29252	38.6384	1
	High	ISTEHQSLVLVKRLLAVSVScITYLR	1	1	1	Q86X24	C21(Carbamidomethyl)	0	2215757159	33.98	0.00347952	4	2985.7	2.58578	41.3106	2
P08107	Heat shock 70 kDa protein 1A/1B OS=Homo sapiens GN=HSPA1A PE=1 SV=5 - [HSP71_HUMAN]	1370.93	61.47	16	27	28	37	5.21626e+08	641	70.009	5.65576
	A3	Sequence	# PSMs	# Proteins	# Protein Groups	Protein Group Accessions	Modifications	ΔCn	Area	IonScore	Exp Value	Charge	MH+ [Da]	ΔM [ppm]	RT [min]	# Missed Cleavages
	High	TTPSYVAFTDTER	1	34	2	P08107;P11142		0	6.87635e+08	100.32	3.2328e-09	2	1487.7	1.33318	30.878	0
	High	LDKAQIHDLVLVGGSTR	2	11	1	P08107		0	9.55306e+07	96.28	4.26264e-09	2	1822.02	1.82252	29.6319	1
	High	DAGVIAGLNVLR	1	13	1	P08107		0	2.03378e+08	95.88	5.64224e-09	2	1197.7	1.76994	37.3905	0
	High	SINPDEAVAYGAAVQAAILMGDK	2	17	1	P08107		0	9.36789e+07	95.44	1.41022e-08	2	2304.16	1.77914	44.4971	0
	High	ELEQVcNPIISGLYQGAGGPGPGGFGAQGPK	3	12	1	P08107	C6(Carbamidomethyl)	0	123157346	92.15	2.09376e-08	3	3055.5	2.37793	39.7624	0
	High	AQIHDLVLVGGSTR	1	11	1	P08107		0	1.66595e+08	74.23	1.06853e-06	2	1465.82	3.30389	28.8952	0
	High	IINEPTAAAIAYGLDR	1	14	1	P08107		0	484112240	70.11	4.22171e-06	2	1687.91	2.58783	36.0205	0
	High	NQVALNPQNTVFDAKR	1	7	1	P08107		0	3.296e+07	70.02	5.43491e-06	2	1814.95	1.07721	28.5115	1
	High	ATAGDTHLGGEDFDNR	2	24	1	P08107		0	1.75458e+08	64.92	4.65444e-06	2	1675.73	1.75379	24.0941	0
	High	AAAIGIDLGTTYScVGVFQHGK	1	13	1	P08107	C14(Carbamidomethyl)	0	1.26081e+08	62.38	2.68815e-05	2	2265.14	2.05804	35.6486	0
	High	SENVQDLLLLDVAPLSLGLETAGGVMTALIK	1	13	1	P08107		0	8.20768e+06	60.04	8.32299e-06	3	3180.75	2.41033	52.8986	0
	High	NQVALNPQNTVFDAK	1	7	1	P08107		0	3.93132e+08	54.69	0.000143492	2	1658.85	2.08922	31.0477	0
	High	LLQDFFNGR	1	13	1	P08107		0	1.19158e+08	53.85	0.000178438	2	1109.58	1.78623	36.1901	0
	High	FGDPVVQSDMK	1	6	1	P08107		0	1.48759e+08	53.13	0.00016854	2	1222.58	2.29386	27.9472	0
	High	NALESYAFNMK	1	17	1	P08107		0	1.23012e+08	50.95	0.000184007	2	1287.61	2.24117	33.896	0
	High	ARFEELcSDLFR	1	18	1	P08107	C7(Carbamidomethyl)	0	1.30163e+08	50.86	0.000270716	2	1542.74	1.9592	34.1582	1
	High	cQEVISWLDANTLAEKDEFEHK	1	13	1	P08107	C1(Carbamidomethyl)	0	7.93925e+06	50.01	0.000329241	2	2662.25	0.0667735	36.3381	1
	High	SAVEDEGLK	1	13	1	P08107		0	9.04503e+07	49.49	0.000430161	2	947.469	1.41076	21.3338	0
	High	LVNHFVEEFKR	1	12	1	P08107		0	4.92886e+07	48.63	0.00070669	2	1417.76	1.97558	26.2282	1
	High	YKAEDEVQR	2	17	1	P08107		0	1.65638e+08	48.41	0.000607852	2	1137.56	3.21321	17.8086	1
	High	KFGDPVVQSDMK	1	6	1	P08107		0	9.25606e+07	48.01	0.000815133	2	1350.67	1.53457	24.6557	1
	High	qTQIFTTYSDNQPGVLIQVYEGER	1	18	1	P08107	N-Term(Gln->pyro-Glu)	0	1.35008e+07	47.8	0.000671303	3	2769.34	1.85197	45.0607	0
	High	EIAEAYLGYPVTNAVITVPAYFNDSQR	2	6	1	P08107		0	8.96195e+07	47.5	0.000664187	3	3001.5	1.5913	43.0685	0
	High	AFYPEEISSMVLTK	3	11	1	P08107		0	3.63188e+08	47.24	0.00197389	2	1614.81	2.84527	39.1931	0
	High	LSKEEIER	1	17	1	P08107		0	8.93993e+07	46.92	0.00126514	2	1003.54	1.90177	18.4021	1
	High	SAVEDEGLKGK	1	13	1	P08107		0	1.05269e+07	42.87	0.00287902	2	1132.59	0.439028	18.0682	1
	High	TLSSSTQASLEIDSLFEGIDFYTSITR	1	11	1	P08107		0	2.01217e+06	39.37	0.00461867	3	2981.47	1.91404	49.9548	0
	High	FEELcSDLFR	1	18	1	P08107	C5(Carbamidomethyl)	0	1.12949e+08	38.25	0.0030224	2	1315.6	2.5259	36.4	0
H6VRF8	Keratin 1 OS=Homo sapiens GN=KRT1 PE=3 SV=1 - [H6VRF8_HUMAN]	1319.52	50.62	17	23	25	33	3.98551e+08	644	66.013	8.11865
	A3	Sequence	# PSMs	# Proteins	# Protein Groups	Protein Group Accessions	Modifications	ΔCn	Area	IonScore	Exp Value	Charge	MH+ [Da]	ΔM [ppm]	RT [min]	# Missed Cleavages
	High	FSScGGGGGSFGAGGGFGSR	2	6	1	H6VRF8	C4(Carbamidomethyl)	0	1.03382e+08	120.53	4.91239e-12	2	1765.74	2.19724	28.9419	0
	High	LNDLEDALQQAKEDLAR	2	7	1	H6VRF8		0	6.83802e+07	90.38	4.09092e-08	2	1941.99	1.38659	39.1874	1
	High	SLDLDSIIAEVK	1	6	1	H6VRF8		0	3.33058e+08	87.75	7.98271e-08	2	1302.72	2.01865	41.7264	0
	High	SKAEAESLYQSK	1	7	1	H6VRF8		0	1.10467e+08	82.25	2.71026e-07	2	1340.67	1.69698	20.6823	1
	High	LNDLEDALQQAK	1	7	1	H6VRF8		0	1.55459e+08	81.66	3.67098e-07	2	1357.7	2.3355	33.0813	0
	High	SGGGFSSGSAGIINYQR	1	7	1	H6VRF8		0	1.59055e+07	80.39	3.36851e-07	2	1657.8	2.54883	30.2795	0
	High	SLNNQFASFIDK	1	7	1	H6VRF8		0	3.11611e+08	76.8	9.18246e-07	2	1383.69	2.02468	35.5307	0
	High	YEELQITAGR	1	8	1	H6VRF8		0	1.92297e+08	70.91	3.60472e-06	2	1179.6	1.58631	28.8671	0
	High	FLEQQNQVLQTK	2	10	2	P35908;H6VRF8		0	5.50984e+08	68.63	1.42572e-05	2	1475.79	2.23644	27.9523	0
	High	LDNLQQEIDFLTALYQAELSQmQTQISETNVILSmDNNR	1	7	1	H6VRF8	M22(Oxidation); M35(Oxidation)	0	2.24322e+06	68.41	2.40833e-06	3	4559.2	1.35328	51.474	0
	High	LALDLEIATYR	1	25	1	H6VRF8		0	5.1459e+07	65.36	9.43072e-06	2	1277.71	2.2751	37.6259	0
	High	NKLNDLEDALQQAK	2	7	1	H6VRF8		0	75444027	65.1	1.54978e-05	2	1599.84	2.15928	33.359	1
	High	WELLQQVDTSTR	1	7	1	H6VRF8		0	3.07278e+08	60.25	4.64006e-05	2	1475.75	2.48671	35.5432	0
	High	QISNLQQSISDAEQRGENALK	1	7	1	H6VRF8		0	9.1099e+07	59.6	4.56135e-05	3	2329.18	2.70304	35.4081	1
	High	NKLNDLEDALQQAKEDLAR	1	7	1	H6VRF8		0	6.39955e+07	58.63	5.79198e-05	3	2184.13	1.66395	38.5507	2
	High	THNLEPYFESFINNLR	2	7	1	H6VRF8		0	2.77604e+08	56.76	0.000105326	2	1993.98	1.78583	40.9397	0
	High	GGGGGGYGSGGSSYGSGGGSYGSGGGGGGGR	1	7	1	H6VRF8		0	2.13997e+07	56.66	3.77605e-06	3	2383.96	2.64887	22.9379	0
	High	MSGEcAPNVSVSVSTSHTTISGGGSR	1	7	1	H6VRF8	C5(Carbamidomethyl)	0	8.67889e+07	52.42	0.000113414	3	2565.17	0.594444	26.9586	0
	High	mSGEcAPNVSVSVSTSHTTISGGGSR	1	7	1	H6VRF8	M1(Oxidation); C5(Carbamidomethyl)	0	2.80721e+07	51.6	0.000103429	3	2581.16	0.55086	25.5525	0
	High	qISNLQQSISDAEQR	1	7	1	H6VRF8	N-Term(Gln->pyro-Glu)	0	1.54141e+07	51.33	0.000282704	2	1699.83	1.8673	37.9669	0
	High	AQYEDIAQK	1	7	1	H6VRF8		0	1.07676e+08	49.93	0.000408024	2	1065.52	1.96116	22.7603	0
	High	DVDGAYMTK	1	7	1	H6VRF8		0	7.077e+07	44.63	0.000681813	2	999.447	2.21522	24.4072	0
	High	DYQELmNTK	1	7	1	H6VRF8	M6(Oxidation)	0	1.84049e+07	43.77	0.000759764	2	1157.52	1.34809	23.8823	0
	High	NMQDmVEDYR	1	7	1	H6VRF8	M5(Oxidation)	0	1.8479e+07	42.86	0.000222571	2	1316.53	2.10026	27.4302	0
	High	NKYEDEINKR	1	24	3	H6VRF8;P13647;B4DRR0		0	9.74505e+07	41.38	0.00467235	3	1308.66	1.67842	20.1976	2
	High	SLVNLGGSK	1	6	1	H6VRF8		0	1.03798e+08	40.77	0.00468598	2	874.501	2.1097	25.8003	0
	High	DYQELMNTK	1	7	1	H6VRF8		0	8.67805e+07	40.5	0.00193401	2	1141.52	1.83148	29.5893	0
	High	DVDGAYmTK	1	7	1	H6VRF8	M7(Oxidation)	0	1.11513e+07	33.44	0.00511774	2	1015.44	2.25922	21.0461	0
P13645	Keratin, type I cytoskeletal 10 OS=Homo sapiens GN=KRT10 PE=1 SV=6 - [K1C10_HUMAN]	1148.28	44.86	8	18	19	26	1.43179e+08	584	58.7917	5.21143
	A3	Sequence	# PSMs	# Proteins	# Protein Groups	Protein Group Accessions	Modifications	ΔCn	Area	IonScore	Exp Value	Charge	MH+ [Da]	ΔM [ppm]	RT [min]	# Missed Cleavages
	High	YcVQLSQIQAQISALEEQLQQIR	2	1	1	P13645	C2(Carbamidomethyl)	0	2.0492e+08	143.96	1.40426e-13	2	2746.42	0.586486	48.2566	0
	High	GSSGGGcFGGSSGGYGGLGGFGGGSFR	2	1	1	P13645	C7(Carbamidomethyl)	0	2.83279e+07	112.86	3.10564e-11	2	2342.99	1.54478	35.1755	0
	High	GSLGGGFSSGGFSGGSFSR	1	1	1	P13645		0	9.01824e+07	100	2.02e-09	2	1707.78	1.87784	33.2206	0
	High	AETEcQNTEYQQLLDIK	1	1	1	P13645	C5(Carbamidomethyl)	0	1.24253e+08	78.53	3.92086e-07	2	2082.97	2.22505	35.1825	0
	High	ADLEMQIESLTEELAYLK	1	1	1	P13645		0	3.60097e+07	73.13	3.00356e-06	2	2096.05	2.12582	48.7487	0
	High	ADLEmQIESLTEELAYLK	1	1	1	P13645	M5(Oxidation)	0	2.51893e+07	71.67	1.12531e-05	2	2112.05	2.66783	48.9722	0
	High	NVSTGDVNVEmNAAPGVDLTQLLNNMR	2	1	1	P13645	M11(Oxidation)	0	3.86914e+07	67.66	7.45571e-06	2	2888.39	1.82721	42.8505	0
	High	SQYEQLAEQNR	1	1	1	P13645		0	2.88602e+07	66.03	8.4941e-06	2	1365.64	1.13166	24.0976	0
	High	NVQALEIELQSQLALK	1	1	1	P13645		0	2.11559e+07	66.01	5.11246e-06	3	1797.01	1.71582	40.8448	0
	High	SLLEGEGSSGGGGR	1	1	1	P13645		0	3.93067e+07	64.67	1.20441e-05	2	1262.6	0.680153	23.8409	0
	High	NQILNLTTDNANILLQIDNAR	2	1	1	P13645		0	1.92797e+07	62.43	1.9116e-05	2	2367.27	1.95174	41.6988	0
	High	QSVEADINGLR	1	7	1	P13645		0	3.26719e+07	61.26	3.34806e-05	2	1201.62	2.05989	29.7583	0
	High	TIDDLKNQILNLTTDNANILLQIDNAR	1	1	1	P13645		0	1.00364e+08	60.47	2.3019e-05	3	3052.64	2.56721	46.4259	1
	High	VLDELTLTK	1	1	1	P13645		0	6.83459e+07	59.38	4.66572e-05	2	1031.6	3.39563	31.2504	0
	High	LENEIQTYR	1	1	1	P13645		0	3.32908e+07	56.79	0.000102612	2	1165.59	1.32123	25.0775	0
	High	QSLEASLAETEGR	1	1	1	P13645		0	8.10162e+07	56.33	9.5801e-05	2	1390.68	2.29982	30.3737	0
	High	NVSTGDVNVEMNAAPGVDLTQLLNNMR	2	1	1	P13645		0	7.176e+07	53.64	0.000165004	3	2872.4	1.95355	44.2786	0
	High	LASYLDKVR	1	14	3	P13645;P02533;P08779		0	2.38748e+07	51.53	0.000191236	2	1064.61	1.14622	24.7961	1
	High	SQYEQLAEQNRK	1	1	1	P13645		0	8.90976e+07	51.45	0.0003194	2	1493.74	1.60713	21.3069	1
	High	IRLENEIQTYR	1	1	1	P13645		0	9.39691e+07	50.25	0.000481471	2	1434.77	3.36399	27.7642	1
	High	DAEAWFNEK	1	4	1	P13645		0	28805543	48.5	0.000248607	2	1109.49	2.57062	33.5249	0
P11142	Heat shock cognate 71 kDa protein OS=Homo sapiens GN=HSPA8 PE=1 SV=1 - [HSP7C_HUMAN]	992.538	38.54	27	17	19	24	3.2468e+08	646	70.8542	5.51611
	A3	Sequence	# PSMs	# Proteins	# Protein Groups	Protein Group Accessions	Modifications	ΔCn	Area	IonScore	Exp Value	Charge	MH+ [Da]	ΔM [ppm]	RT [min]	# Missed Cleavages
	High	SINPDEAVAYGAAVQAAILSGDK	2	9	1	P11142		0	6.92596e+07	120.28	4.45342e-11	2	2260.15	2.10469	43.0321	0
	High	TTPSYVAFTDTER	1	34	2	P08107;P11142		0	6.87635e+08	100.32	3.2328e-09	2	1487.7	1.33318	30.878	0
	High	GPAVGIDLGTTYScVGVFQHGK	2	14	1	P11142	C14(Carbamidomethyl)	0	9.30244e+07	91.92	3.07205e-08	2	2263.12	1.85517	34.7101	0
	High	IINEPTAAAIAYGLDKK	1	10	1	P11142		0	6.78682e+07	85.38	8.4023e-08	2	1787.99	2.26455	32.4998	1
	High	IINEPTAAAIAYGLDK	1	18	2	P11021;P11142		0	104646685	73.58	1.84402e-06	2	1659.9	2.07117	35.442	0
	High	LDKSQIHDIVLVGGSTR	2	10	1	P11142		0	3.26844e+07	71.69	1.76864e-06	2	1838.02	1.91938	28.8722	1
	High	QTQTFTTYSDNQPGVLIQVYEGER	1	11	1	P11142		0	1.06702e+08	66.5	1.2201e-05	2	2774.33	1.88065	37.9299	0
	High	NSLESYAFNMK	1	14	1	P11142		0	5.09892e+07	62.94	1.03156e-05	2	1303.6	0.0315907	33.6227	0
	High	DAGTIAGLNVLR	1	15	1	P11142		0	1.52459e+08	62.37	2.34089e-05	2	1199.68	1.24829	35.5114	0
	High	TVTNAVVTVPAYFNDSQR	2	12	1	P11142		0	9.63539e+07	60.74	3.82031e-05	2	1982	1.78561	34.6154	0
	High	SFYPEEVSSMVLTK	1	15	1	P11142		0	1.33947e+08	59.99	3.83382e-05	2	1616.79	1.17336	37.2119	0
	High	RFDDAVVQSDMK	1	15	1	P11142		0	9.67238e+07	56.58	6.86831e-05	2	1410.67	1.20381	25.5813	1
	High	STAGDTHLGGEDFDNR	1	8	1	P11142		0	7.80027e+07	54.96	2.68089e-05	2	1691.73	1.71536	24.0642	0
	High	FEELNADLFR	1	12	1	P11142		0	4.73715e+07	54.66	0.000154917	2	1253.62	3.59899	36.5683	0
	High	LLQDFFNGK	1	17	1	P11142		0	85841542	52.3	0.000235832	2	1081.57	2.66551	35.6626	0
	High	MKEIAEAYLGK	2	15	1	P11142		0	7.53574e+07	43.99	0.00170184	3	1252.66	2.33626	27.2336	1
	High	VQVEYKGETK	1	15	1	P11142		0	6.44579e+07	42.51	0.00243775	2	1180.62	2.60681	18.6574	1
	High	EIAEAYLGK	1	15	1	P11142		0	1.21862e+07	41.51	0.00357397	2	993.527	2.28588	28.1561	0
	High	MVNHFIAEFK	1	9	1	P11142		0	7.37025e+07	40.73	0.00408692	2	1235.63	1.47525	29.6975	0
Q9NXL9	DNA helicase MCM9 OS=Homo sapiens GN=MCM9 PE=1 SV=4 - [MCM9_HUMAN]	972.595	35.78	5	25	25	27	4.95325e+07	1143	127.233	7.73779
	A3	Sequence	# PSMs	# Proteins	# Protein Groups	Protein Group Accessions	Modifications	ΔCn	Area	IonScore	Exp Value	Charge	MH+ [Da]	ΔM [ppm]	RT [min]	# Missed Cleavages
	High	NLQPTLSDVGNQVLLR	1	1	1	Q9NXL9		0	5.81142e+07	78.73	3.10135e-07	2	1766.98	2.34798	35.8218	0
	High	NVILASLcPQVFGMYLVK	1	2	1	Q9NXL9	C8(Carbamidomethyl)	0	18284312	76.96	5.99083e-07	2	2052.11	1.99964	44.9818	0
	High	TSIHEAMEQQTISVAK	2	1	1	Q9NXL9		0	1.55303e+07	76.46	9.90763e-07	2	1772.89	0.350996	26.9328	0
	High	LQNQSVHQSQPR	1	2	1	Q9NXL9		0	1.12736e+06	75.43	9.72102e-06	2	1421.73	0.924445	16.5093	0
	High	FDLILVLLDTK	1	2	1	Q9NXL9		0	2.51424e+06	74.86	3.23322e-07	2	1289.77	2.32787	47.8877	0
	High	FTcLSGLSSSPTR	1	2	1	Q9NXL9	C3(Carbamidomethyl)	0	24825578	74.27	1.2196e-06	2	1412.69	1.37562	29.1373	0
	High	mNSDQVTLVGQVFESYVSEYHK	2	4	1	Q9NXL9	N-Term(Acetyl)	0	1.8493e+07	70.13	2.98917e-06	2	2602.22	3.13682	48.2136	0
	High	LELQSLLSEELR	1	2	1	Q9NXL9		0	2.10216e+07	68.87	4.88388e-06	2	1429.79	2.11283	40.7941	0
	High	DSGEWNLEAGALVLADAGLccIDEFNSLKEHDR	1	1	1	Q9NXL9	C20(Carbamidomethyl); C21(Carbamidomethyl)	0	5.91124e+06	67.27	2.98124e-06	3	3704.7	0.964893	48.3069	1
	High	SALTILQSLSQPEAVSMK	1	3	1	Q9NXL9		0	5.00713e+07	67.17	8.09678e-06	2	1903.02	2.10319	41.212	0
	High	DSGEWNLEAGALVLADAGLccIDEFNSLK	1	1	1	Q9NXL9	C20(Carbamidomethyl); C21(Carbamidomethyl)	0	0	63.69	1.08173e-05	3	3167.47	1.81143	52.738	0
	High	SGDDLTIYGIVMQR	1	2	1	Q9NXL9		0	2.02888e+07	60.33	3.93903e-05	2	1567.78	1.75809	40.0443	0
	High	LAVAMVLAGGIQR	1	2	1	Q9NXL9		0	8454896	54.32	7.7479e-05	2	1298.76	1.8866	36.3062	0
	High	LTSTPGNQISSQPQGETK	1	1	1	Q9NXL9		0	2.03126e+07	52.39	0.000252047	2	1872.93	0.926277	22.6646	0
	High	mNSDQVTLVGQVFESYVSEYHKNDILLILK	1	4	1	Q9NXL9	N-Term(Acetyl)	0	2.03522e+07	52.31	0.000158035	3	3524.8	1.74199	49.1289	1
	High	ANYIQVNNEQSSGIIMDEEVQKEFEDFWEYYK	1	2	1	Q9NXL9		0	1.68569e+07	46.31	0.000329776	3	3945.78	0.988253	46.2342	1
	High	TTILAATNPK	1	2	1	Q9NXL9		0	21923466	45.44	0.00151881	2	1029.6	1.76712	23.9107	0
	High	NDILLILK	1	4	1	Q9NXL9		0	5.28827e+06	44.68	0.000525931	2	941.606	2.75818	37.3699	0
	High	LLESLIR	1	1	1	Q9NXL9		0	1.8061e+07	44.53	0.000687123	2	843.532	2.26972	32.4305	0
	High	SKVDIGLLPSPGETGVPWR	1	1	1	Q9NXL9		0	32851150	43.94	0.00130176	3	2008.09	3.29584	35.7621	1
	High	NNRDDSLDWFDFMATHQSEPK	1	1	1	Q9NXL9		0	16254242	43.03	0.000400678	3	2553.11	-1.0126	37.3976	1
	High	ESLFTLPELGDEAFDcDWDEEMR	1	1	1	Q9NXL9	C16(Carbamidomethyl)	0	3.59974e+06	43.02	0.000164632	2	2804.17	0.994233	46.9181	0
	High	DTVTLEDAITVVSVMESSMQGGALLGGVNALHTSFPENPGEQYQR	1	2	1	Q9NXL9		0	1.29948e+07	42.96	0.000821965	4	4748.29	1.09531	51.4233	0
	High	VLEVETTPGSLR	1	2	1	Q9NXL9		0	4.04121e+07	42.92	0.00233046	2	1300.71	1.5721	28.9051	0
	High	TKDVGHFLSVTGTVIR	1	3	1	Q9NXL9		0	9931852	41.83	0.00172566	3	1729.96	1.76844	30.1431	1
P35527	Keratin, type I cytoskeletal 9 OS=Homo sapiens GN=KRT9 PE=1 SV=3 - [K1C9_HUMAN]	972.375	48.64	2	17	17	21	8.50573e+07	623	62.0268	5.23682
	A3	Sequence	# PSMs	# Proteins	# Protein Groups	Protein Group Accessions	Modifications	ΔCn	Area	IonScore	Exp Value	Charge	MH+ [Da]	ΔM [ppm]	RT [min]	# Missed Cleavages
	High	HGVQELEIELQSQLSK	2	2	1	P35527		0	7.81408e+07	109.68	4.20898e-10	2	1837.97	1.59964	35.8876	0
	High	GGSGGSYGGGGSGGGYGGGSGSR	1	2	1	P35527		0	4.35559e+07	106.99	6.59954e-11	2	1791.73	0.765894	19.9443	0
	High	VQALEEANNDLENK	1	1	1	P35527		0	4.08487e+07	89.67	4.33737e-08	2	1586.77	2.19398	27.6397	0
	High	SGGGGGGGLGSGGSIR	1	1	1	P35527		0	4.07235e+07	86.72	9.4383e-08	2	1232.6	3.80931	21.1706	0
	High	GGGGSFGYSYGGGSGGGFSASSLGGGFGGGSR	2	1	1	P35527		0	4.42649e+07	83.32	4.37651e-08	2	2705.17	1.86904	35.9983	0
	High	FSSSSGYGGGSSR	1	1	1	P35527		0	6.60967e+07	79.32	1.0584e-07	2	1235.53	1.1636	20.4683	0
	High	NYSPYYNTIDDLKDQIVDLTVGNNK	1	1	1	P35527		0	7.43609e+06	77.5	7.91334e-07	2	2902.42	1.71707	43.1547	1
	High	QEIEcQNQEYSLLLSIK	1	2	1	P35527	C5(Carbamidomethyl)	0	1.87259e+07	74.94	1.76505e-06	2	2095.04	3.02028	38.4296	0
	High	YcGQLQmIQEQISNLEAQITDVR	2	2	1	P35527	C2(Carbamidomethyl); M7(Oxidation)	0	2.41358e+07	71.55	2.57542e-06	2	2753.33	0.846573	46.7995	0
	High	YcGQLQMIQEQISNLEAQITDVR	1	2	1	P35527	C2(Carbamidomethyl)	0	3.22201e+07	67.82	6.15356e-06	3	2737.34	3.11396	48.2949	0
	High	QGVDADINGLR	1	2	1	P35527		0	5.24089e+07	64.48	1.14243e-05	2	1157.59	1.79154	28.3737	0
	High	STMQELNSR	1	1	1	P35527		0	4.33133e+07	62.93	1.76228e-05	2	1065.5	1.19817	21.7826	0
	High	TLNDmRQEYEQLIAK	1	2	1	P35527	M5(Oxidation)	0	8.9102e+06	58.67	7.41639e-05	2	1867.92	1.63714	30.6187	1
	High	SDLEMQYETLQEELMALK	1	2	1	P35527		0	8.38769e+06	58.52	4.56965e-05	2	2171.03	2.22812	44.9079	0
	High	EIETYHNLLEGGQEDFESSGAGK	1	2	1	P35527		0	3.35131e+07	56.92	3.21112e-05	3	2510.14	2.69853	33.6616	0
	High	IKFEMEQNLR	1	2	1	P35527		0	3.57515e+07	46	0.00117807	3	1307.68	1.82504	28.5065	1
	High	TLLDIDNTR	1	1	1	P35527		0	7.98099e+07	42.09	0.00402329	2	1060.57	2.22535	30.8134	0
	High	DIENQYETQITQIEHEVSSSGQEVQSSAK	1	2	1	P35527		0	9.72211e+07	40.91	0.00201524	3	3264.52	1.95666	40.4213	0
P07437	Tubulin beta chain OS=Homo sapiens GN=TUBB PE=1 SV=2 - [TBB5_HUMAN]	831.943	54.95	54	5	16	18	1.32651e+08	444	49.639	4.89404
	A3	Sequence	# PSMs	# Proteins	# Protein Groups	Protein Group Accessions	Modifications	ΔCn	Area	IonScore	Exp Value	Charge	MH+ [Da]	ΔM [ppm]	RT [min]	# Missed Cleavages
	High	GHYTEGAELVDSVLDVVR	1	26	3	B2R6L0;P68371;P07437		0	3.04287e+07	113.29	2.07684e-10	2	1958.98	1.35957	40.5645	0
	High	MAVTFIGNSTAIQELFK	1	16	1	P07437		0	4.79255e+07	108.52	5.8351e-10	2	1869.98	1.41559	43.0355	0
	High	IMNTFSVVPSPK	1	27	2	P68371;P07437		0	1.40754e+08	85.8	1.25332e-07	2	1319.71	2.46342	32.3309	0
	High	MAVTFIGNSTAIQELFKR	2	16	1	P07437		0	8.1569e+06	83.1	1.50362e-07	2	2026.08	2.00692	40.2013	1
	High	SGPFGQIFRPDNFVFGQSGAGNNWAK	2	27	3	B2R6L0;P68371;P07437		0	1.10981e+08	82.71	1.95566e-07	3	2798.34	0.0102603	40.0238	1
	High	ISEQFTAMFR	1	36	3	B2R6L0;P68371;P07437		0	9.05157e+07	70.08	3.39685e-06	2	1229.6	0.541089	35.5253	0
	High	LAVNMVPFPR	1	47	3	P68371;P07437;B2R6L0		0	9.154e+07	68.96	7.34392e-06	2	1143.64	1.97876	34.8252	0
	High	EIVHIQAGQcGNQIGAK	1	37	3	P68371;P07437;B2R6L0	C10(Carbamidomethyl)	0	0	61.2	3.73599e-05	2	1822.93	1.32494	24.6606	0
	High	ISVYYNEATGGK	1	7	1	P07437		0	1.16427e+08	60.25	3.34198e-05	2	1301.64	1.04184	27.1774	0
	High	YLTVAAVFR	1	24	2	P68371;P07437		0	95616196	56.28	6.86497e-05	2	1039.6	2.36973	35.4794	0
	High	EAEScDcLQGFQLTHSLGGGTGSGMGTLLISK	1	22	2	P68371;P07437	C5(Carbamidomethyl); C7(Carbamidomethyl)	0	34368067	55.32	7.09442e-05	3	3311.54	0.30262	38.0485	0
	High	FWEVISDEHGIDPTGTYHGDSDLQLDR	1	6	1	P07437		0	5.59047e+07	54.24	6.55465e-05	3	3102.42	4.33352	35.8383	0
	High	NSSYFVEWIPNNVK	1	41	3	B2R6L0;P68371;P07437		0	9.42224e+07	50.58	0.000457617	2	1696.84	1.75845	38.534	0
	High	FPGQLNADLR	1	53	3	P68371;P07437;B2R6L0		0	3.28286e+07	48.58	0.000863949	2	1130.6	0.68604	30.2134	0
	High	LHFFMPGFAPLTSR	1	42	3	B2R6L0;P68371;P07437		0	6.63648e+07	48.54	0.000755777	2	1620.84	2.11345	38.7563	0
	High	ALTVPELTQQVFDAK	1	13	1	P07437		0	1.4077e+08	39.91	0.00418585	2	1659.9	2.43888	39.0775	0
Q9H3F6	BTB/POZ domain-containing adapter for CUL3-mediated RhoA degradation protein 3 OS=Homo sapiens GN=KCTD10 PE=1 SV=1 - [BACD3_HUMAN]	819.204	61.98	12	12	14	18	5.50737e+07	313	35.4098	6.34131
	A3	Sequence	# PSMs	# Proteins	# Protein Groups	Protein Group Accessions	Modifications	ΔCn	Area	IonScore	Exp Value	Charge	MH+ [Da]	ΔM [ppm]	RT [min]	# Missed Cleavages
	High	KIAEVccTSIVYATEK	1	11	2	Q9H3F6;H3BM90	C6(Carbamidomethyl); C7(Carbamidomethyl)	0	9.66278e+06	107.79	7.24416e-10	2	1871.93	2.09884	27.9378	1
	High	GPDNALLEATGGAAGR	1	7	1	Q9H3F6		0	29544296	96.91	8.04632e-09	2	1469.74	2.18075	30.9846	0
	High	DVIGDEIccWSFYGQGR	1	11	2	H3BM90;Q9H3F6	C8(Carbamidomethyl); C9(Carbamidomethyl)	0	3.32144e+07	90.43	7.83459e-09	2	2061.89	2.73927	42.4897	0
	High	YSYTSNSDDNMLK	1	3	1	Q9H3F6		0	6.70547e+07	80.09	7.44412e-08	2	1537.65	1.55994	27.9488	0
	High	IYEETLNILLYEAQDGR	2	6	1	Q9H3F6		0	1.64664e+07	77.54	1.01314e-06	2	2040.03	2.1584	42.2317	0
	High	IYEETLNILLYEAQDGRGPDNALLEATGGAAGR	3	6	1	Q9H3F6		0	5.05754e+07	75.25	9.44874e-07	3	3490.75	1.03102	42.6118	1
	High	YYLVQGLVEEcQAALQNK	2	2	1	Q9H3F6	C11(Carbamidomethyl)	0	21421463	73.78	1.86363e-06	2	2126.06	0.989301	40.4286	0
	High	mEEMSGESVVSSAVPAAATR	1	4	1	Q9H3F6	N-Term(Acetyl)	0	1.02637e+07	60.66	2.31934e-05	2	2050.95	1.9436	38.3448	0
	High	VPVITSSKEEQK	1	2	1	Q9H3F6		0	2.13815e+07	59.66	0.000100682	2	1344.74	1.81907	19.4311	1
	High	MEVLTDSEGWILIDR	1	4	1	Q9H3F6		0	2.96427e+07	59	5.75958e-05	2	1776.88	0.592004	41.5622	0
	High	EIEELLAEAK	1	4	1	Q9H3F6		0	2.20915e+07	52.3	0.0002903	2	1144.61	2.24435	33.4877	0
	High	LNVGGALYYTTMQTLTK	1	5	1	Q9H3F6		0	2.40629e+07	51.38	0.000384996	3	1873.98	2.37878	40.7923	0
	High	LIATSNKPAVK	1	3	1	Q9H3F6		0	4.75911e+07	46.16	0.000415206	2	1141.7	1.84044	17.9161	1
	High	SHHLDEDEERER	1	6	1	Q9H3F6		0	6.18964e+06	34.77	0.00425119	4	1551.68	0.35601	16.3625	1
P35908	Keratin, type II cytoskeletal 2 epidermal OS=Homo sapiens GN=KRT2 PE=1 SV=2 - [K22E_HUMAN]	785.075	34.59	16	13	18	21	2.44177e+08	639	65.3932	8.00146
	A3	Sequence	# PSMs	# Proteins	# Protein Groups	Protein Group Accessions	Modifications	ΔCn	Area	IonScore	Exp Value	Charge	MH+ [Da]	ΔM [ppm]	RT [min]	# Missed Cleavages
	High	GGGFGGGSSFGGGSGFSGGGFGGGGFGGGR	1	1	1	P35908		0	4.54269e+06	125.51	2.96656e-12	2	2399.02	0.415815	36.1734	0
	High	HGGGGGGFGGGGFGSR	2	1	1	P35908		0	1.04823e+07	80.77	2.39533e-07	2	1320.58	1.03349	22.5047	0
	High	SKEEAEALYHSK	1	1	1	P35908		0	3.09226e+06	77.53	8.46815e-07	2	1391.68	2.04766	18.9433	1
	High	NLDLDSIIAEVK	1	19	3	P35908;P13647;B4DRR0		0	1.03542e+08	74.18	4.73802e-06	2	1329.73	2.50157	41.7045	0
	High	NVQDAIADAEQR	1	1	1	P35908		0	2.69887e+07	71.94	2.30305e-06	2	1329.64	2.0578	29.5908	0
	High	VDLLNQEIEFLK	1	1	1	P35908		0	7.80053e+07	71.69	3.31028e-06	2	1460.8	2.68557	40.9975	0
	High	FLEQQNQVLQTK	2	10	2	P35908;H6VRF8		0	5.50984e+08	68.63	1.42572e-05	2	1475.79	2.23644	27.9523	0
	High	GGSSSGGGYGSGGGGSSSVK	1	1	1	P35908		0	2.32793e+06	62.2	1.27743e-05	2	1588.69	1.57324	17.5104	0
	High	TAAENDFVTLKK	1	1	1	P35908		0	1.92279e+07	60.41	3.33938e-05	2	1336.71	1.2558	24.7616	1
	High	KYEDEINKR	2	3	1	P35908		0	3.40633e+07	58.28	8.04634e-05	2	1194.61	1.63865	17.605	2
	High	LALDVEIATYR	1	20	3	P35908;P13647;B4DRR0		0	3.16895e+07	53.85	0.000166899	2	1263.7	2.41671	35.6539	0
	High	YEELQVTVGR	1	1	1	P35908		0	19032617	48.68	0.000622032	2	1193.62	1.75128	29.1239	0
	High	DVDNAYmIK	1	1	1	P35908	M7(Oxidation)	0	6.23923e+06	47.67	0.000453154	2	1084.5	1.56301	26.1554	0
	High	LQGEIAHVK	1	1	1	P35908		0	8.19337e+06	44.94	0.00105166	2	994.57	1.70772	19.1316	0
	High	AQYEEIAQR	1	17	2	P35908;B4DRR0		0	3.95368e+07	41.85	0.0025766	2	1107.55	3.25502	23.4211	0
	High	STSSFScLSR	1	1	1	P35908	C7(Carbamidomethyl)	0	10937221	39.85	0.00150096	2	1131.51	2.15764	25.1463	0
	High	DYQELmNVK	1	5	1	P35908	M6(Oxidation)	0	0	39.33	0.00348293	2	1155.54	2.41714	26.5782	0
	High	FASFIDK	1	39	3	P35908;P13647;B4DRR0		0	2.91432e+07	38.98	0.00445187	2	827.432	2.10876	29.5361	0
B3KPQ9	DNA-binding protein SATB OS=Homo sapiens PE=2 SV=1 - [B3KPQ9_HUMAN]	704.911	28.65	5	10	14	18	9.70452e+07	733	82.5571	6.99072
	A3	Sequence	# PSMs	# Proteins	# Protein Groups	Protein Group Accessions	Modifications	ΔCn	Area	IonScore	Exp Value	Charge	MH+ [Da]	ΔM [ppm]	RT [min]	# Missed Cleavages
	High	SMNPNVSMVSSASSSPSSSR	1	4	1	B3KPQ9		0	3.39454e+07	97.13	2.97241e-09	2	1998.89	1.12246	27.1535	0
	High	VDGANINITAAIYDEIQQEMK	2	4	1	B3KPQ9		0	8.6814e+06	97.07	1.05236e-08	2	2336.15	2.04094	45.803	0
	High	ASVSQAVFAR	1	5	1	B3KPQ9		0	7.42125e+07	94.63	1.70281e-08	2	1035.56	2.1738	26.7404	0
	High	EcPLSQSMISSIVNSTYYANVSATK	2	4	1	B3KPQ9	C2(Carbamidomethyl)	0	1.08666e+07	90.7	4.75361e-08	2	2750.31	2.3341	42.6099	0
	High	DVLFSQLVETALLALGYSHSSAAQAQGIIK	3	3	1	B3KPQ9		0	9.001e+07	89.54	1.97888e-08	2	3130.68	1.1215	52.1675	0
	High	TASQSLLVNLR	1	5	2	Q01826;B3KPQ9		0	6.61954e+07	58.94	3.96334e-05	2	1201.69	2.35944	31.8259	0
	High	LEDLPAEQWNHATVR	1	4	1	B3KPQ9		0	3.26075e+07	55.26	0.000131948	2	1778.89	2.48521	29.7774	0
	High	TQGLLSEILR	1	5	2	Q01826;B3KPQ9		0	1.19077e+08	54.6	0.000135227	2	1129.66	2.19577	38.0503	0
	High	VSQALFAK	1	5	2	Q01826;B3KPQ9		0	4.89716e+07	51.98	0.000168926	2	863.501	2.27513	25.1085	0
	High	WNPLPLSYVTDAPDATVADMLQDVYHVVTLK	1	4	1	B3KPQ9		0	8.20489e+07	48.98	0.000366774	3	3471.75	1.18746	51.681	0
	High	TLWENLcTIR	1	4	1	B3KPQ9	C7(Carbamidomethyl)	0	7.94588e+07	47.29	0.00095652	2	1305.66	1.77606	36.3436	0
	High	SQGWLcELLR	1	5	2	Q01826;B3KPQ9	C6(Carbamidomethyl)	0	4.50126e+07	45.7	0.00148438	2	1261.64	2.00371	40.5281	0
	High	NALKELLK	1	4	1	B3KPQ9		0	5.33104e+06	40.76	0.00231271	2	928.585	2.94367	26.6204	1
	High	KDVLFSQLVETALLALGYSHSSAAQAQGIIK	1	3	1	B3KPQ9		0	4.01138e+07	34.75	0.0043378	3	3258.79	4.50098	47.8195	1
Q9UJA3	DNA helicase MCM8 OS=Homo sapiens GN=MCM8 PE=1 SV=2 - [MCM8_HUMAN]	695.942	26.79	3	15	15	16	2.61428e+07	840	93.6378	7.75244
	A3	Sequence	# PSMs	# Proteins	# Protein Groups	Protein Group Accessions	Modifications	ΔCn	Area	IonScore	Exp Value	Charge	MH+ [Da]	ΔM [ppm]	RT [min]	# Missed Cleavages
	High	YSMLGTYSDEFGNLDFER	1	2	1	Q9UJA3		0	1.78651e+07	98.53	1.62726e-09	2	2143.93	2.84253	41.3142	0
	High	ELNIQVADFENFIGSLNDQGYLLK	2	2	1	Q9UJA3		0	1.3627e+07	87.15	7.67155e-08	2	2740.39	2.46123	48.7525	0
	High	AGLALALFGGSQK	1	2	1	Q9UJA3		0	1.39559e+07	84.1	1.38695e-07	2	1232.7	1.53034	37.6567	0
	High	SQMLQAAcNVAPR	1	2	1	Q9UJA3	C8(Carbamidomethyl)	0	1.378e+07	76.36	7.1674e-07	2	1445.7	1.97306	27.4337	0
	High	MGSALLSR	1	2	1	Q9UJA3		0	6.0257e+06	74.82	1.65958e-06	2	834.451	1.37968	25.2075	0
	High	DLYAIQEIQAEENLFK	1	1	1	Q9UJA3		0	2.01158e+07	72.17	2.87896e-06	2	1923.97	1.83213	43.521	0
	High	LYFSEVYSDSSPLIEK	1	2	1	Q9UJA3		0	3.47565e+07	67.45	9.15625e-06	2	1876.93	2.93472	37.9334	0
	High	TSEQTPQFLLSTK	1	2	1	Q9UJA3		0	23028896	65.28	1.42015e-05	2	1479.77	3.27753	32.1481	0
	High	DSSSGDFALEAGALVLGDQGIcGIDEFDK	1	2	1	Q9UJA3	C22(Carbamidomethyl)	0	3.35244e+06	64.5	8.53326e-06	3	2986.37	1.85803	48.1584	0
	High	FISALNNVAER	1	2	1	Q9UJA3		0	2.06431e+07	55.76	0.000151711	2	1233.66	2.82547	29.9819	0
	High	TSIIAAANPVGGHYNK	1	2	1	Q9UJA3		0	1.75103e+07	55.75	0.000104167	2	1612.85	2.52528	26.1788	0
	High	AGVVcSLPAR	1	2	1	Q9UJA3	C5(Carbamidomethyl)	0	1.11195e+07	53.05	0.000269029	2	1029.55	2.05223	24.6262	0
	High	HIDLYDKDEIER	1	2	1	Q9UJA3		0	8.58985e+06	49.57	0.000502356	3	1545.76	1.62369	25.0354	1
	High	VSNIKPLcTK	1	1	1	Q9UJA3	C8(Carbamidomethyl)	0	4.40438e+06	41.33	0.00345281	2	1159.65	0.870508	19.9554	1
	High	VVPGETIDPIPHQLLR	1	2	1	Q9UJA3		0	1.11339e+07	40.3	0.00182918	2	1784.01	1.46948	33.3358	0
O00505	Importin subunit alpha-4 OS=Homo sapiens GN=KPNA3 PE=1 SV=2 - [IMA4_HUMAN]	689.912	32.44	4	8	10	15	3.6523e+07	521	57.7748	4.94482
	A3	Sequence	# PSMs	# Proteins	# Protein Groups	Protein Group Accessions	Modifications	ΔCn	Area	IonScore	Exp Value	Charge	MH+ [Da]	ΔM [ppm]	RT [min]	# Missed Cleavages
	High	NILIMAGDEASTIAEIIEEcGGLEK	2	4	1	O00505	C20(Carbamidomethyl)	0	3.48028e+07	93.08	1.83285e-08	2	2676.32	4.11372	50.4817	0
	High	AQNVTLEAILQNATSDNPVVQLSAVQAAR	3	3	1	O00505		0	2.9921e+07	85.48	6.52636e-08	3	3021.61	3.22478	45.3706	0
	High	EAAWAISNLTISGR	1	3	2	O00505;O00629		0	3.84686e+07	84.63	1.66665e-07	2	1488.78	1.04837	36.8414	0
	High	NVPQEESLEDSDVDADFK	2	2	1	O00505		0	1.21005e+07	71.39	9.98396e-07	2	2036.9	1.51531	32.4163	0
	High	IEVLQQHENEDIYK	1	4	1	O00505		0	1.59629e+07	69.94	4.46628e-06	2	1757.87	1.53893	27.4651	0
	High	NVTWVIVNLcR	1	3	1	O00505	C10(Carbamidomethyl)	0	1.11782e+07	69.04	6.46145e-06	2	1373.74	2.23034	38.5414	0
	High	NILImAGDEASTIAEIIEEcGGLEK	1	4	1	O00505	M5(Oxidation); C20(Carbamidomethyl)	0	6707539	67.41	8.03366e-06	3	2692.31	3.25258	48.7885	0
	High	DSQVVQVVLDGLK	1	4	1	O00505		0	3.62977e+07	67.2	7.70759e-06	2	1399.78	2.20239	40.7216	0
	High	aENPSLENHR	1	3	1	O00505	N-Term(Acetyl)	0	26574666	54.07	0.000132996	2	1208.57	1.10359	21.8861	0
	High	SGILPILVK	1	3	1	O00505		0	30894870	41.41	0.000332474	2	939.627	3.23141	35.4279	0
	High	DYVISLGVVKPLLSFISPSIPITFLR	1	4	2	O00505;O00629		0	5.46682e+06	38.66	0.000207264	3	2874.68	1.49714	50.4502	1
P68371	Tubulin beta-4B chain OS=Homo sapiens GN=TUBB4B PE=1 SV=1 - [TBB4B_HUMAN]	621.384	47.42	53	2	13	14	1.15784e+08	445	49.799	4.89404
	A3	Sequence	# PSMs	# Proteins	# Protein Groups	Protein Group Accessions	Modifications	ΔCn	Area	IonScore	Exp Value	Charge	MH+ [Da]	ΔM [ppm]	RT [min]	# Missed Cleavages
	High	GHYTEGAELVDSVLDVVR	1	26	3	B2R6L0;P68371;P07437		0	3.04287e+07	113.29	2.07684e-10	2	1958.98	1.35957	40.5645	0
	High	IMNTFSVVPSPK	1	27	2	P68371;P07437		0	1.40754e+08	85.8	1.25332e-07	2	1319.71	2.46342	32.3309	0
	High	SGPFGQIFRPDNFVFGQSGAGNNWAK	2	27	3	B2R6L0;P68371;P07437		0	1.10981e+08	82.71	1.95566e-07	3	2798.34	0.0102603	40.0238	1
	High	ISEQFTAMFR	1	36	3	B2R6L0;P68371;P07437		0	9.05157e+07	70.08	3.39685e-06	2	1229.6	0.541089	35.5253	0
	High	LAVNMVPFPR	1	47	3	P68371;P07437;B2R6L0		0	9.154e+07	68.96	7.34392e-06	2	1143.64	1.97876	34.8252	0
	High	EIVHLQAGQcGNQIGAK	1	37	3	P68371;P07437;B2R6L0	C10(Carbamidomethyl)	0	0	61.2	3.73599e-05	2	1822.93	1.32494	24.6606	0
	High	INVYYNEATGGK	1	6	1	P68371		0	5.78501e+07	57.92	7.14354e-05	2	1328.65	1.91252	27.3236	0
	High	YLTVAAVFR	1	24	2	P68371;P07437		0	95616196	56.28	6.86497e-05	2	1039.6	2.36973	35.4794	0
	High	EAEScDcLQGFQLTHSLGGGTGSGMGTLLISK	1	22	2	P68371;P07437	C5(Carbamidomethyl); C7(Carbamidomethyl)	0	34368067	55.32	7.09442e-05	3	3311.54	0.30262	38.0485	0
	High	NSSYFVEWIPNNVK	1	41	3	B2R6L0;P68371;P07437		0	9.42224e+07	50.58	0.000457617	2	1696.84	1.75845	38.534	0
	High	FPGQLNADLR	1	53	3	P68371;P07437;B2R6L0		0	3.28286e+07	48.58	0.000863949	2	1130.6	0.68604	30.2134	0
	High	LHFFMPGFAPLTSR	1	42	3	B2R6L0;P68371;P07437		0	6.63648e+07	48.54	0.000755777	2	1620.84	2.11345	38.7563	0
	High	FWEVISDEHGIDPTGTYHGDSDLQLER	1	16	1	P68371		0	2.77348e+07	45.55	0.000472248	3	3116.43	3.36593	35.7279	0
B3KPS3	cDNA FLJ32131 fis, clone PEBLM2000267, highly similar to Tubulin alpha-ubiquitous chain OS=Homo sapiens PE=2 SV=1 - [B3KPS3_HUMAN]	579.888	44.23	20	2	12	15	1.07673e+08	416	46.2118	5.12256
	A3	Sequence	# PSMs	# Proteins	# Protein Groups	Protein Group Accessions	Modifications	ΔCn	Area	IonScore	Exp Value	Charge	MH+ [Da]	ΔM [ppm]	RT [min]	# Missed Cleavages
	High	AVcMLSNTTAIAEAWAR	2	17	1	B3KPS3	C3(Carbamidomethyl)	0	3.47483e+07	105.46	1.39379e-09	2	1864.91	0.301139	39.3871	0
	High	TIGGGDDSFNTFFSETGAGK	1	22	2	B3KPS3;Q53GA7		0	121594767	85.94	4.45695e-08	2	2007.9	2.17503	38.3907	0
	High	LISQIVSSITASLR	2	16	2	B3KPS3;Q53GA7		0	9.76611e+07	77.25	2.92907e-07	2	1487.88	3.0132	43.1993	0
	High	SIQFVDWcPTGFK	1	6	1	B3KPS3	C8(Carbamidomethyl)	0	5.56329e+07	72	1.95597e-06	2	1584.75	0.949079	39.0793	0
	High	AVFVDLEPTVIDEVR	1	18	2	B3KPS3;Q53GA7		0	1.07829e+07	69.8	5.10999e-06	3	1701.91	1.13915	39.474	0
	High	FDGALNVDLTEFQTNLVPYPR	2	20	2	B3KPS3;Q53GA7		0	8.13826e+07	56.95	0.000111414	2	2409.21	2.10415	43.1706	0
	High	EIIDLVLDR	1	15	2	B3KPS3;Q53GA7		0	3.0716e+07	53.42	0.000192232	2	1085.62	2.81428	38.7492	0
	High	AFVHWYVGEGMEEGEFSEAR	1	18	2	B3KPS3;Q53GA7		0	1.05999e+07	51.34	6.39027e-05	2	2330.02	2.19474	35.9426	0
	High	DVNAAIATIK	1	14	2	B3KPS3;Q53GA7		0	4.09824e+07	50.78	0.000656784	2	1015.58	2.46737	30.0362	0
	High	IHFPLATYAPVISAEK	1	16	2	B3KPS3;Q53GA7		0	22508315	49.45	0.000350151	2	1756.97	2.71142	35.2484	0
	High	VGINYQPPTVVPGGDLAK	1	21	2	B3KPS3;Q53GA7		0	1.03764e+08	43.67	0.0014862	2	1824.99	1.61076	33.5071	0
	High	LDHKFDLMYAK	1	21	2	B3KPS3;Q53GA7		0	4.04197e+07	41.21	0.00344359	3	1380.7	2.36642	27.9182	1
P11021	78 kDa glucose-regulated protein OS=Homo sapiens GN=HSPA5 PE=1 SV=2 - [GRP78_HUMAN]	544.898	27.68	2	12	13	14	5.60151e+07	654	72.2884	5.16064
	A3	Sequence	# PSMs	# Proteins	# Protein Groups	Protein Group Accessions	Modifications	ΔCn	Area	IonScore	Exp Value	Charge	MH+ [Da]	ΔM [ppm]	RT [min]	# Missed Cleavages
	High	IEIESFYEGEDFSETLTR	1	1	1	P11021		0	1.99963e+07	78.88	3.35197e-07	2	2165	2.62311	40.3859	0
	High	IINEPTAAAIAYGLDKR	1	2	1	P11021		0	1.07683e+07	75.42	7.73675e-07	2	1816	2.54012	33.1662	1
	High	IINEPTAAAIAYGLDK	1	18	2	P11021;P11142		0	104646685	73.58	1.84402e-06	2	1659.9	2.07117	35.442	0
	High	TFAPEEISAMVLTK	1	2	1	P11021		0	2.90441e+07	66.18	1.12543e-05	2	1536.8	0.24341	39.1501	0
	High	LYGSAGPPPTGEEDTAEKDEL	1	1	1	P11021		0	3.17977e+07	62.63	1.29072e-05	2	2176	2.15299	29.8744	1
	High	SDIDEIVLVGGSTR	1	1	1	P11021		0	8.8635e+06	59.28	6.05504e-05	2	1460.76	1.84638	35.2843	0
	High	NQLTSNPENTVFDAK	1	2	1	P11021		0	2.41671e+07	55.93	0.000128273	2	1677.81	1.22947	30.1769	0
	High	DAGTIAGLNVMR	1	2	1	P11021		0	8.80817e+06	54.13	0.00029673	2	1217.63	1.02191	33.9678	0
	High	TKPYIQVDIGGGQTK	1	2	1	P11021		0	1.04613e+07	54.01	0.000144776	2	1604.87	2.20214	27.1105	1
	High	ITPSYVAFTPEGER	1	2	1	P11021		0	3.16008e+07	52.4	0.000336057	2	1566.78	1.35228	32.4288	0
	High	TWNDPSVQQDIK	1	2	1	P11021		0	2.26573e+07	50.48	0.000375158	2	1430.69	2.30115	28.5808	0
	High	NELESYAYSLK	1	1	1	P11021		0	25265206	46.32	0.000883214	2	1316.64	1.56635	33.2525	0
	High	DNHLLGTFDLTGIPPAPR	2	1	1	P11021		0	1.76903e+07	39.94	0.00460316	3	1934.02	2.0329	37.9021	0
Q53GA7	Tubulin alpha 6 variant (Fragment) OS=Homo sapiens PE=2 SV=1 - [Q53GA7_HUMAN]	501.093	40.98	17	2	12	14	1.07673e+08	449	49.7914	5.13525
	A3	Sequence	# PSMs	# Proteins	# Protein Groups	Protein Group Accessions	Modifications	ΔCn	Area	IonScore	Exp Value	Charge	MH+ [Da]	ΔM [ppm]	RT [min]	# Missed Cleavages
	High	TIGGGDDSFNTFFSETGAGK	1	22	2	B3KPS3;Q53GA7		0	121594767	85.94	4.45695e-08	2	2007.9	2.17503	38.3907	0
	High	AVcMLSNTTAVAEAWAR	1	5	1	Q53GA7	C3(Carbamidomethyl)	0	6.85627e+06	81.43	2.97492e-07	2	1850.89	1.10835	37.571	0
	High	LISQIVSSITASLR	2	16	2	B3KPS3;Q53GA7		0	9.76611e+07	77.25	2.92907e-07	2	1487.88	3.0132	43.1993	0
	High	AVFVDLEPTVIDEVR	1	18	2	B3KPS3;Q53GA7		0	1.07829e+07	69.8	5.10999e-06	3	1701.91	1.13915	39.474	0
	High	FDGALNVDLTEFQTNLVPYPR	2	20	2	B3KPS3;Q53GA7		0	8.13826e+07	56.95	0.000111414	2	2409.21	2.10415	43.1706	0
	High	EIIDLVLDR	1	15	2	B3KPS3;Q53GA7		0	3.0716e+07	53.42	0.000192232	2	1085.62	2.81428	38.7492	0
	High	AFVHWYVGEGMEEGEFSEAR	1	18	2	B3KPS3;Q53GA7		0	1.05999e+07	51.34	6.39027e-05	2	2330.02	2.19474	35.9426	0
	High	DVNAAIATIK	1	14	2	B3KPS3;Q53GA7		0	4.09824e+07	50.78	0.000656784	2	1015.58	2.46737	30.0362	0
	High	IHFPLATYAPVISAEK	1	16	2	B3KPS3;Q53GA7		0	22508315	49.45	0.000350151	2	1756.97	2.71142	35.2484	0
	High	TIQFVDWcPTGFK	1	14	1	Q53GA7	C8(Carbamidomethyl)	0	1.8366e+07	46.33	0.000887003	2	1598.77	1.38324	39.241	0
	High	VGINYQPPTVVPGGDLAK	1	21	2	B3KPS3;Q53GA7		0	1.03764e+08	43.67	0.0014862	2	1824.99	1.61076	33.5071	0
	High	LDHKFDLMYAK	1	21	2	B3KPS3;Q53GA7		0	4.04197e+07	41.21	0.00344359	3	1380.7	2.36642	27.9182	1
O15042	U2 snRNP-associated SURP motif-containing protein OS=Homo sapiens GN=U2SURP PE=1 SV=2 - [SR140_HUMAN]	487.835	14.09	9	11	11	13	3.7606e+07	1029	118.219	8.47021
	A3	Sequence	# PSMs	# Proteins	# Protein Groups	Protein Group Accessions	Modifications	ΔCn	Area	IonScore	Exp Value	Charge	MH+ [Da]	ΔM [ppm]	RT [min]	# Missed Cleavages
	High	LQNIFLGLVNIIEEK	2	3	1	O15042		0	2.44256e+07	76.56	2.47297e-07	2	1743.01	2.37729	48.6523	0
	High	TIQGHLQSENFK	1	3	1	O15042		0	2.58871e+07	66.62	9.41859e-06	2	1401.72	2.21604	23.3664	0
	High	LcQIFSDLNATYR	1	3	1	O15042	C2(Carbamidomethyl)	0	1.92379e+07	65.62	1.06373e-05	2	1600.78	2.05949	36.1645	0
	High	AAAEIYEEFLAAFEGSDGNK	2	8	1	O15042		0	2.35519e+07	64.43	1.41707e-05	2	2131.99	2.75765	47.1222	0
	High	LYSILQGDSPTK	1	2	1	O15042		0	2.97133e+07	60.94	3.32621e-05	2	1321.7	3.62119	31.5209	0
	High	FLFENQTPAHVYYR	1	3	1	O15042		0	10670167	57.92	6.39286e-05	2	1784.88	1.17082	32.134	0
	High	AWEDWAIYPEPFLIK	1	3	1	O15042		0	4.38733e+07	55.15	0.000138846	2	1877.95	1.94043	45.4094	0
	High	LYLVSDVLYNSSAK	1	3	1	O15042		0	2.04121e+07	53.92	0.000179235	2	1571.83	0.620823	37.5888	0
	High	EGPMFEAMIMNR	1	3	1	O15042		0	2.76878e+07	48.16	0.000247466	2	1425.64	2.26314	37.9687	0
	High	NcGFVAFMNR	1	5	1	O15042	C2(Carbamidomethyl)	0	8095596	47.51	0.000287419	2	1215.54	1.52054	34.0274	0
	High	NLLALIHR	1	2	1	O15042		0	3.92315e+07	37.08	0.000734567	2	949.597	2.85289	32.5617	0
B4DRR0	cDNA FLJ53910, highly similar to Keratin, type II cytoskeletal 6A OS=Homo sapiens PE=2 SV=1 - [B4DRR0_HUMAN]	487.807	28.79	23	8	13	14	8.01765e+07	535	57.8032	8.00146
	A3	Sequence	# PSMs	# Proteins	# Protein Groups	Protein Group Accessions	Modifications	ΔCn	Area	IonScore	Exp Value	Charge	MH+ [Da]	ΔM [ppm]	RT [min]	# Missed Cleavages
	High	NLDLDSIIAEVK	1	19	3	P35908;P13647;B4DRR0		0	1.03542e+08	74.18	4.73802e-06	2	1329.73	2.50157	41.7045	0
	High	SGFSSVSVSR	1	4	1	B4DRR0		0	3.48017e+06	72.09	1.75826e-06	2	1012.51	1.93358	24.7006	0
	High	ISIGGGScAISGGYGSR	1	10	1	B4DRR0	C8(Carbamidomethyl)	0	1.15194e+07	70.21	3.6635e-06	2	1598.76	1.06742	29.139	0
	High	YEELQVTAGR	2	10	1	B4DRR0		0	1.30481e+07	67.85	8.03889e-06	2	1165.59	1.1032	26.1866	0
	High	ADTLTDEINFLR	1	8	1	B4DRR0		0	2.03241e+07	65.96	1.30052e-05	2	1407.71	2.32148	39.2767	0
	High	AIGGGLSSVGGGSSTIK	1	8	1	B4DRR0		0	1.2832e+07	64.33	2.0017e-05	2	1447.78	2.11672	27.5713	0
	High	LALDVEIATYR	1	20	3	P35908;P13647;B4DRR0		0	3.16895e+07	53.85	0.000166899	2	1263.7	2.41671	35.6539	0
	High	GSGGLGGAcGGAGFGSR	1	9	1	B4DRR0	C9(Carbamidomethyl)	0	4.91209e+06	53.24	6.97136e-05	2	1424.63	-1.05825	25.2142	0
	High	NKLEGLEDALQK	1	10	1	B4DRR0		0	1.2687e+07	45.45	0.00155238	2	1357.73	1.87629	29.5587	1
	High	AQYEEIAQR	1	17	2	P35908;B4DRR0		0	3.95368e+07	41.85	0.0025766	2	1107.55	3.25502	23.4211	0
	High	NKYEDEINKR	1	24	3	H6VRF8;P13647;B4DRR0		0	9.74505e+07	41.38	0.00467235	3	1308.66	1.67842	20.1976	2
	High	FASFIDK	1	39	3	P35908;P13647;B4DRR0		0	2.91432e+07	38.98	0.00445187	2	827.432	2.10876	29.5361	0
	High	AEAESWYQTK	1	11	1	B4DRR0		0	3.70222e+06	36.95	0.00416793	2	1212.56	1.78478	26.7841	0
B2R6L0	cDNA, FLJ93005, highly similar to Homo sapiens tubulin, beta polypeptide (TUBB), mRNA OS=Homo sapiens PE=2 SV=1 - [B2R6L0_HUMAN]	475.744	28.76	27	1	9	10	9.89146e+07	445	49.8649	4.89404
	A3	Sequence	# PSMs	# Proteins	# Protein Groups	Protein Group Accessions	Modifications	ΔCn	Area	IonScore	Exp Value	Charge	MH+ [Da]	ΔM [ppm]	RT [min]	# Missed Cleavages
	High	GHYTEGAELVDSVLDVVR	1	26	3	B2R6L0;P68371;P07437		0	3.04287e+07	113.29	2.07684e-10	2	1958.98	1.35957	40.5645	0
	High	SGPFGQIFRPDNFVFGQSGAGNNWAK	2	27	3	B2R6L0;P68371;P07437		0	1.10981e+08	82.71	1.95566e-07	3	2798.34	0.0102603	40.0238	1
	High	ISEQFTAMFR	1	36	3	B2R6L0;P68371;P07437		0	9.05157e+07	70.08	3.39685e-06	2	1229.6	0.541089	35.5253	0
	High	LAVNMVPFPR	1	47	3	P68371;P07437;B2R6L0		0	9.154e+07	68.96	7.34392e-06	2	1143.64	1.97876	34.8252	0
	High	YLTVAAIFR	1	7	1	B2R6L0		0	4709554	63.82	9.29497e-06	2	1053.61	3.24135	38.0263	0
	High	EIVHIQAGQcGNQIGAK	1	37	3	P68371;P07437;B2R6L0	C10(Carbamidomethyl)	0	0	61.2	3.73599e-05	2	1822.93	1.32494	24.6606	0
	High	NSSYFVEWIPNNVK	1	41	3	B2R6L0;P68371;P07437		0	9.42224e+07	50.58	0.000457617	2	1696.84	1.75845	38.534	0
	High	FPGQLNADLR	1	53	3	P68371;P07437;B2R6L0		0	3.28286e+07	48.58	0.000863949	2	1130.6	0.68604	30.2134	0
	High	LHFFMPGFAPLTSR	1	42	3	B2R6L0;P68371;P07437		0	6.63648e+07	48.54	0.000755777	2	1620.84	2.11345	38.7563	0
P08779	Keratin, type I cytoskeletal 16 OS=Homo sapiens GN=KRT16 PE=1 SV=4 - [K1C16_HUMAN]	473.494	33.62	20	6	12	13	2.48218e+07	473	51.2362	5.04639
	A3	Sequence	# PSMs	# Proteins	# Protein Groups	Protein Group Accessions	Modifications	ΔCn	Area	IonScore	Exp Value	Charge	MH+ [Da]	ΔM [ppm]	RT [min]	# Missed Cleavages
	High	GQTGGDVNVEmDAAPGVDLSR	1	3	1	P08779	M11(Oxidation)	0	5.7328e+06	105.82	6.95128e-10	2	2103.97	2.65127	29.9087	0
	High	APSTYGGGLSVSSR	1	1	1	P08779		0	7410310	73.77	1.59089e-06	2	1338.67	2.89651	25.4279	0
	High	IIAATIENAQPILQIDNAR	2	3	1	P08779		0	2.12284e+07	73.35	7.32874e-07	2	2064.15	2.21901	36.473	0
	High	ISSVLAGGScR	1	3	2	P02533;P08779	C10(Carbamidomethyl)	0	7.14762e+06	69.8	4.92674e-06	2	1106.56	2.07624	23.914	0
	High	TEELNKEVASNSELVQSSR	1	3	1	P08779		0	2.67206e+06	62.08	4.05114e-05	2	2120.05	1.73075	26.9766	1
	High	VLDELTLAR	1	17	2	P02533;P08779		0	17515226	59.31	6.23022e-05	2	1029.6	1.99453	32.1048	0
	High	ASLENSLEETK	1	6	2	P02533;P08779		0	1.35734e+07	51.76	0.000405419	2	1220.6	2.17574	26.7436	0
	High	LASYLDKVR	1	14	3	P13645;P02533;P08779		0	2.38748e+07	51.53	0.000191236	2	1064.61	1.14622	24.7961	1
	High	GScGIGGGIGGGSSR	1	3	2	P02533;P08779	C3(Carbamidomethyl)	0	6.45555e+06	47.47	0.000498684	2	1278.59	1.63366	22.9101	0
	High	DAETWFLSK	1	3	1	P08779		0	3.71789e+06	44.97	0.000913865	2	1096.53	1.6061	37.6706	0
	High	TKYEHELALR	1	1	1	P08779		0	11308658	42.66	0.00268561	3	1259.68	2.0499	21.507	1
	High	ALEEANADLEVK	1	13	2	P02533;P08779		0	2.93621e+07	42.13	0.00302501	2	1301.66	1.93981	27.7263	0
P13010	X-ray repair cross-complementing protein 5 OS=Homo sapiens GN=XRCC5 PE=1 SV=3 - [XRCC5_HUMAN]	425.74	23.36	4	10	10	11	1.88038e+07	732	82.6523	5.80811
	A3	Sequence	# PSMs	# Proteins	# Protein Groups	Protein Group Accessions	Modifications	ΔCn	Area	IonScore	Exp Value	Charge	MH+ [Da]	ΔM [ppm]	RT [min]	# Missed Cleavages
	High	EEASGSSVTAEEAKK	1	2	1	P13010		0	4.13937e+06	101.72	2.453e-09	2	1522.73	1.51713	17.5361	1
	High	EEASGSSVTAEEAK	1	2	1	P13010		0	5.25076e+06	89.59	2.34088e-08	2	1394.63	1.7435	19.6466	0
	High	QLNHFWEIVVQDGITLITK	2	2	1	P13010		0	1.43192e+07	68.77	3.06628e-06	2	2254.23	2.6307	48.3048	0
	High	YAPTEAQLNAVDALIDSMSLAK	1	2	1	P13010		0	2.17299e+07	65.03	6.26846e-05	2	2321.17	1.4854	46.3088	0
	High	cDISLQFFLPFSLGK	1	1	1	P13010	C1(Carbamidomethyl)	0	5.19225e+06	61.55	3.57969e-05	2	1771.91	0.565682	47.9235	0
	High	HLMLPDFDLLEDIESK	1	3	1	P13010		0	1.34251e+07	58.62	0.000323862	2	1914.95	1.46016	43.0668	0
	High	LTIGSNLSIR	1	2	1	P13010		0	5.90549e+06	52.15	0.000187128	2	1073.63	1.83217	31.5716	0
	High	DDEAAAVALSSLIHALDDLDmVAIVR	1	2	1	P13010	M21(Oxidation)	0	1.90164e+06	51.51	0.000253568	3	2739.39	1.59025	52.7419	0
	High	ETVYcLNDDDETEVLKEDIIQGFR	1	2	1	P13010	C5(Carbamidomethyl)	0	2.03622e+07	43.14	0.0011841	3	2901.35	1.47124	40.8717	1
	High	DKPSGDTAAVFEEGGDVDDLLDMI	1	2	1	P13010		0	6.20404e+06	39.91	0.00212355	2	2509.13	2.10013	48.7927	1
P02533	Keratin, type I cytoskeletal 14 OS=Homo sapiens GN=KRT14 PE=1 SV=4 - [K1C14_HUMAN]	409.202	26.69	22	4	10	11	2.57334e+07	472	51.5294	5.16064
	A3	Sequence	# PSMs	# Proteins	# Protein Groups	Protein Group Accessions	Modifications	ΔCn	Area	IonScore	Exp Value	Charge	MH+ [Da]	ΔM [ppm]	RT [min]	# Missed Cleavages
	High	EVATNSELVQSGK	1	6	1	P02533		0	2.39633e+07	73.41	2.47172e-06	2	1361.69	1.67399	23.0359	0
	High	ISSVLAGGScR	1	3	2	P02533;P08779	C10(Carbamidomethyl)	0	7.14762e+06	69.8	4.92674e-06	2	1106.56	2.07624	23.914	0
	High	APSTYGGGLSVSSSR	1	1	1	P02533		0	1.12343e+07	66.57	9.05403e-06	2	1425.7	-0.396044	25.2842	0
	High	VLDELTLAR	1	17	2	P02533;P08779		0	17515226	59.31	6.23022e-05	2	1029.6	1.99453	32.1048	0
	High	LLEGEDAHLSSSQFSSGSQSSR	2	3	1	P02533		0	1.15044e+07	58.94	3.42724e-05	2	2309.07	1.64889	27.8366	0
	High	DAEEWFFTK	1	2	1	P02533		0	5.54985e+06	55.81	0.000279479	2	1172.53	2.39894	39.2428	0
	High	ASLENSLEETK	1	6	2	P02533;P08779		0	1.35734e+07	51.76	0.000405419	2	1220.6	2.17574	26.7436	0
	High	LASYLDKVR	1	14	3	P13645;P02533;P08779		0	2.38748e+07	51.53	0.000191236	2	1064.61	1.14622	24.7961	1
	High	GScGIGGGIGGGSSR	1	3	2	P02533;P08779	C3(Carbamidomethyl)	0	6.45555e+06	47.47	0.000498684	2	1278.59	1.63366	22.9101	0
	High	ALEEANADLEVK	1	13	2	P02533;P08779		0	2.93621e+07	42.13	0.00302501	2	1301.66	1.93981	27.7263	0
P05141	ADP/ATP translocase 2 OS=Homo sapiens GN=SLC25A5 PE=1 SV=7 - [ADT2_HUMAN]	404.542	43.29	5	5	11	12	9.22462e+07	298	32.8312	9.68604
	A3	Sequence	# PSMs	# Proteins	# Protein Groups	Protein Group Accessions	Modifications	ΔCn	Area	IonScore	Exp Value	Charge	MH+ [Da]	ΔM [ppm]	RT [min]	# Missed Cleavages
	High	DFLAGGVAAAISK	1	2	1	P05141		0	7.70259e+07	74.95	1.30995e-06	2	1219.67	2.45876	36.4954	0
	High	KGTDIMYTGTLDcWR	1	2	1	P05141	C13(Carbamidomethyl)	0	8.23036e+06	69.92	2.66362e-06	2	1816.84	2.01326	33.4214	1
	High	EQGVLSFWR	1	5	2	P12236;P05141		0	8.91705e+07	68.04	6.88604e-06	2	1121.58	1.76712	37.7931	0
	High	GMGGAFVLVLYDEIKK	2	6	2	P12236;P05141		0	2.29429e+07	67.76	6.92589e-06	2	1739.94	1.59051	41.4558	1
	High	YFPTQALNFAFK	1	10	2	P12236;P05141		0	1.10542e+08	56.76	0.000115764	2	1446.74	1.66225	39.8798	0
	High	tDAAVSFAKDFLAGGVAAAISK	1	1	1	P05141	N-Term(Acetyl)	0	1.3837e+06	54.64	0.000142061	3	2152.13	2.8304	48.8854	1
	High	AAYFGIYDTAK	1	2	1	P05141		0	50612648	46.21	0.0010399	2	1219.6	2.81198	33.1557	0
	High	GLYQGFNVSVQGIIIYR	1	6	1	P05141		0	1.09343e+07	44.89	0.00110762	2	1927.05	1.62385	41.1208	0
	High	QIFLGGVDK	1	6	2	P12236;P05141		0	1.33424e+07	41.67	0.00365233	2	976.549	2.4272	29.933	0
	High	LLLQVQHASK	1	8	2	P12236;P05141		0	3.37133e+07	41.26	0.00100255	2	1136.68	0.515112	23.4574	0
	High	TAVAPIER	1	9	2	P12236;P05141		0	4.98769e+07	40.97	0.00232752	2	856.49	1.94135	21.3353	0
P12236	ADP/ATP translocase 3 OS=Homo sapiens GN=SLC25A6 PE=1 SV=4 - [ADT3_HUMAN]	400.123	34.9	5	2	8	11	8.31965e+07	298	32.8452	9.74463
	A3	Sequence	# PSMs	# Proteins	# Protein Groups	Protein Group Accessions	Modifications	ΔCn	Area	IonScore	Exp Value	Charge	MH+ [Da]	ΔM [ppm]	RT [min]	# Missed Cleavages
	High	YFAGNLASGGAAGATSLcFVYPLDFAR	3	6	1	P12236	C18(Carbamidomethyl)	0	6.86954e+06	103.19	1.72704e-09	2	2796.35	1.44238	43.6731	0
	High	DFLAGGIAAAISK	1	3	1	P12236		0	1.3438e+07	81.39	3.02786e-07	2	1233.69	1.81688	39.177	0
	High	EQGVLSFWR	1	5	2	P12236;P05141		0	8.91705e+07	68.04	6.88604e-06	2	1121.58	1.76712	37.7931	0
	High	GMGGAFVLVLYDELKK	2	6	2	P12236;P05141		0	2.29429e+07	67.76	6.92589e-06	2	1739.94	1.59051	41.4558	1
	High	YFPTQALNFAFK	1	10	2	P12236;P05141		0	1.10542e+08	56.76	0.000115764	2	1446.74	1.66225	39.8798	0
	High	QIFLGGVDK	1	6	2	P12236;P05141		0	1.33424e+07	41.67	0.00365233	2	976.549	2.4272	29.933	0
	High	LLLQVQHASK	1	8	2	P12236;P05141		0	3.37133e+07	41.26	0.00100255	2	1136.68	0.515112	23.4574	0
	High	TAVAPIER	1	9	2	P12236;P05141		0	4.98769e+07	40.97	0.00232752	2	856.49	1.94135	21.3353	0
B7Z4V2	cDNA FLJ51907, highly similar to Stress-70 protein, mitochondrial OS=Homo sapiens PE=2 SV=1 - [B7Z4V2_HUMAN]	363.229	12.33	12	6	6	8	1.97482e+07	665	72.3561	5.93506
	A3	Sequence	# PSMs	# Proteins	# Protein Groups	Protein Group Accessions	Modifications	ΔCn	Area	IonScore	Exp Value	Charge	MH+ [Da]	ΔM [ppm]	RT [min]	# Missed Cleavages
	High	AQFEGIVTDLIR	1	8	1	B7Z4V2		0	2.33762e+07	89.6	5.0438e-08	2	1361.74	1.7531	39.4528	0
	High	STNGDTFLGGEDFDQALLR	2	7	1	B7Z4V2		0	9.30693e+06	78.01	4.9414e-07	2	2055.96	0.152971	39.9562	0
	High	EQQIVIQSSGGLSK	2	6	1	B7Z4V2		0	2.35932e+06	66.01	1.44477e-05	2	1473.79	0.336591	27.0124	0
	High	SQVFSTAADGQTQVEIK	1	7	1	B7Z4V2		0	1.6665e+07	64.94	4.03349e-05	2	1808.91	1.79557	29.6716	0
	High	VQQTVQDLFGR	1	7	1	B7Z4V2		0	1.92033e+07	55.96	0.000137784	2	1290.68	2.05748	32.8755	0
	High	VLENAEGAR	1	7	1	B7Z4V2		0	7.79646e+06	55.61	7.51549e-05	2	958.497	1.3326	19.139	0
B2R665	cDNA, FLJ92810, highly similar to Homo sapiens protein phosphatase 1G (formerly 2C), magnesium-dependent, gamma isoform (PPM1G), mRNA OS=Homo sapiens PE=2 SV=1 - [B2R665_HUMAN]	360.598	21.61	6	8	8	9	6.307e+07	546	59.2047	4.36084
	A3	Sequence	# PSMs	# Proteins	# Protein Groups	Protein Group Accessions	Modifications	ΔCn	Area	IonScore	Exp Value	Charge	MH+ [Da]	ΔM [ppm]	RT [min]	# Missed Cleavages
	High	ALEDAFLAIDAK	1	4	1	B2R665		0	5.97367e+07	98.88	6.46451e-09	2	1276.68	1.98523	37.8327	0
	High	SGGGTGEEPGSQGLNGEAGPEDSTR	2	4	1	B2R665		0	1.23335e+07	92.1	6.07346e-09	2	2346.01	0.562445	24.0818	0
	High	VNGGLNLSR	1	6	1	B2R665		0	8.13814e+06	59.3	8.89985e-05	2	929.519	3.0783	24.045	0
	High	LPLPYGFSAMQGWR	1	2	1	B2R665		0	7.53561e+07	50.17	0.000467824	2	1622.82	1.80262	40.8954	0
	High	NTAELQPESGKR	1	6	1	B2R665		0	20923607	44.57	0.00164096	2	1329.68	1.50463	17.5652	1
	High	ALDMSYDHKPEDEVELAR	1	6	1	B2R665		0	6.30527e+06	43.88	0.00134442	2	2117.98	0.389877	28.8174	1
	High	NLPPEEQMISALPDIK	1	6	1	B2R665		0	54117189	43.18	0.00203155	2	1794.93	2.24447	38.3594	0
	High	ETPSQENGPTAK	1	4	1	B2R665		0	7.20949e+06	38.91	0.00289189	2	1258.59	0.735142	16.9299	0
Q13162	Peroxiredoxin-4 OS=Homo sapiens GN=PRDX4 PE=1 SV=1 - [PRDX4_HUMAN]	338.847	43.54	4	7	8	9	3.93385e+07	271	30.5208	6.29053
	A3	Sequence	# PSMs	# Proteins	# Protein Groups	Protein Group Accessions	Modifications	ΔCn	Area	IonScore	Exp Value	Charge	MH+ [Da]	ΔM [ppm]	RT [min]	# Missed Cleavages
	High	IPLLSDLTHQISK	1	3	1	Q13162		0	38477838	86.81	3.39772e-08	2	1464.85	2.98451	35.5236	0
	High	DYGVYLEDSGHTLR	1	2	1	Q13162		0	36229347	71.58	1.17042e-05	2	1624.76	2.45356	31.3882	0
	High	VSVADHSLHLSK	1	2	1	Q13162		0	7.77219e+06	69.45	4.8238e-06	2	1292.7	1.75938	22.8071	0
	High	GLFIIDDKGILR	2	4	2	B2R4P2;Q13162		0	4.26887e+07	65.2	3.14075e-06	2	1359.8	3.10136	36.3583	1
	High	QITLNDLPVGR	1	2	1	Q13162		0	3.61056e+07	57.27	5.39998e-05	2	1225.69	1.90671	33.4523	0
	High	LVQAFQYTDK	1	2	1	Q13162		0	3.68488e+07	46.98	0.000668491	2	1212.63	1.57007	28.8984	0
	High	TREEEcHFYAGGQVYPGEASR	1	2	1	Q13162	C6(Carbamidomethyl)	0	1.1359e+07	43.37	0.000529295	3	2443.08	1.16601	25.4895	1
	High	SINTEVVAcSVDSQFTHLAWINTPR	1	3	1	Q13162	C9(Carbamidomethyl)	0	2.81589e+07	42.99	0.00184109	3	2845.4	2.15514	40.5297	0
B4DZL4	cDNA FLJ60999, highly similar to Centromere protein I OS=Homo sapiens PE=2 SV=1 - [B4DZL4_HUMAN]	336.356	11.32	2	6	6	9	1.43279e+07	742	85.0508	8.80713
	A3	Sequence	# PSMs	# Proteins	# Protein Groups	Protein Group Accessions	Modifications	ΔCn	Area	IonScore	Exp Value	Charge	MH+ [Da]	ΔM [ppm]	RT [min]	# Missed Cleavages
	High	NGLASEEIDILLNIALSGK	2	2	1	B4DZL4		0	5.4567e+06	115.31	8.21494e-11	2	1970.09	2.51031	49.3244	0
	High	WSWYLDYLFSQGLQGLK	2	2	1	B4DZL4		0	4.32588e+06	80.35	4.36838e-07	2	2104.06	2.02075	48.3889	0
	High	FFAPALISVSLPVR	2	2	1	B4DZL4		0	2.95413e+07	56.75	2.68413e-05	2	1516.89	2.83516	41.9035	0
	High	AEcFLQEGFYScEAFLYK	1	2	1	B4DZL4	C3(Carbamidomethyl); C12(Carbamidomethyl)	0	4.21649e+06	52.99	5.12389e-05	2	2261.99	1.42502	41.2321	0
	High	FGNAVNTR	1	2	1	B4DZL4		0	7.98557e+06	52.07	0.000223202	2	878.45	2.07562	19.6765	0
	High	SEFNFSSK	1	2	1	B4DZL4		0	4.12672e+06	35.22	0.00502015	2	945.434	2.82963	27.1574	0
Q8IWX8	Calcium homeostasis endoplasmic reticulum protein OS=Homo sapiens GN=CHERP PE=1 SV=3 - [CHERP_HUMAN]	321.246	16.38	5	10	10	10	3.67847e+07	916	103.637	9.0415
	A3	Sequence	# PSMs	# Proteins	# Protein Groups	Protein Group Accessions	Modifications	ΔCn	Area	IonScore	Exp Value	Charge	MH+ [Da]	ΔM [ppm]	RT [min]	# Missed Cleavages
	High	qEQVTAAVAHAVEQQMQK	1	2	1	Q8IWX8	N-Term(Gln->pyro-Glu)	0	7.5434e+06	83.3	1.86392e-07	2	1978.97	0.341396	40.1653	0
	High	NSEGWEQNGLYEFFR	1	5	1	Q8IWX8		0	2.7496e+07	67.76	3.12377e-06	2	1875.83	2.10278	41.5231	0
	High	LALEQQQLIcK	1	2	1	Q8IWX8	C10(Carbamidomethyl)	0	4.79787e+07	58.27	7.03723e-05	2	1343.74	1.41608	29.8605	0
	High	GVGVALDDPYENYR	1	5	1	Q8IWX8		0	9.01273e+06	54.74	0.000109618	2	1567.74	2.98805	32.8843	0
	High	ELLAALQK	1	2	1	Q8IWX8		0	3.48794e+07	54.26	7.06824e-05	2	885.543	2.49433	29.964	0
	High	MGWSGSGGLGAK	1	5	1	Q8IWX8		0	9.22865e+06	52.81	0.000182213	2	1107.53	1.39924	28.2645	0
	High	LLEETQLDMNEFDNLLQPIIDTcTK	1	2	1	Q8IWX8	C23(Carbamidomethyl)	0	2.37128e+07	43.8	0.0012923	3	2993.46	2.3592	47.6166	0
	High	LGEENKGHQMLVK	1	5	1	Q8IWX8		0	1.47128e+07	41.39	0.00303149	3	1482.78	2.29082	19.6398	1
	High	VVVPIYcTSFLAVEEDKQQK	1	2	1	Q8IWX8	C7(Carbamidomethyl)	0	8.90336e+06	40.45	0.00329524	2	2353.22	2.21261	36.0039	1
	High	FSFLFGGEFYSYYK	1	2	1	Q8IWX8		0	1.18782e+07	39.42	0.00337149	2	1754.81	2.35654	44.1004	0
Q01826	DNA-binding protein SATB1 OS=Homo sapiens GN=SATB1 PE=1 SV=1 - [SATB1_HUMAN]	319.885	17.56	9	5	9	11	7.80812e+07	763	85.9035	6.53662
	A3	Sequence	# PSMs	# Proteins	# Protein Groups	Protein Group Accessions	Modifications	ΔCn	Area	IonScore	Exp Value	Charge	MH+ [Da]	ΔM [ppm]	RT [min]	# Missed Cleavages
	High	AGISQAVFAR	1	1	1	Q01826		0	7.3393e+06	67.1	9.74922e-06	2	1019.56	1.58565	28.9102	0
	High	TASQSLLVNLR	1	5	2	Q01826;B3KPQ9		0	6.61954e+07	58.94	3.96334e-05	2	1201.69	2.35944	31.8259	0
	High	TQGLLSEILR	1	5	2	Q01826;B3KPQ9		0	1.19077e+08	54.6	0.000135227	2	1129.66	2.19577	38.0503	0
	High	VSQALFAK	1	5	2	Q01826;B3KPQ9		0	4.89716e+07	51.98	0.000168926	2	863.501	2.27513	25.1085	0
	High	TLWENLSMIR	1	1	1	Q01826		0	1.23662e+07	46.92	0.00107105	2	1262.66	1.98605	39.1575	0
	High	SQGWLcELLR	1	5	2	Q01826;B3KPQ9	C6(Carbamidomethyl)	0	4.50126e+07	45.7	0.00148438	2	1261.64	2.00371	40.5281	0
	High	TPLPNLHPGLVSTPISPQLVNQQLVMAQLLNQQYAVNR	2	1	1	Q01826		0	2.35047e+07	43.58	0.000296008	3	4192.28	1.54406	42.3259	0
	High	DmLFNQLIEMALLSLGYSHSSAAQAK	2	6	1	Q01826	M2(Oxidation)	0	2.91063e+06	41.34	0.0030666	3	2854.42	2.44704	51.1475	0
	High	mDHLNEATQGK	1	8	1	Q01826	N-Term(Acetyl)	0	5.48142e+06	35.9	0.00463956	2	1285.59	1.2093	26.8565	0
B7Z5H7	cDNA FLJ51946, highly similar to Cell division cycle 7-related protein kinase (EC 2.7.11.1) OS=Homo sapiens PE=2 SV=1 - [B7Z5H7_HUMAN]	300.547	19.05	5	8	8	9	2.01877e+07	546	60.643	8.82178
	A3	Sequence	# PSMs	# Proteins	# Protein Groups	Protein Group Accessions	Modifications	ΔCn	Area	IonScore	Exp Value	Charge	MH+ [Da]	ΔM [ppm]	RT [min]	# Missed Cleavages
	High	NFNIHSSISHESPAVK	1	3	1	B7Z5H7		0	1.42297e+07	65.61	1.68995e-05	2	1766.87	-9.30072	23.8199	0
	High	ITAEEALLHPFFK	1	3	1	B7Z5H7		0	1.7026e+07	63.15	1.9609e-05	2	1515.82	0.606603	37.9352	0
	High	IAAELQcLTVAGGQDNVMGVK	1	5	1	B7Z5H7	C7(Carbamidomethyl)	0	9.75666e+06	57.17	9.41107e-05	2	2174.1	3.14643	35.7548	0
	High	ASDDLTALAQIMTIR	2	3	1	B7Z5H7		0	2.49772e+07	56.28	0.000147779	3	1618.85	2.81948	43.5363	0
	High	LLDLNPASR	1	3	1	B7Z5H7		0	1.33155e+07	53.28	0.000145667	2	998.566	2.8152	29.8984	0
	High	FVQSEAQQER	1	4	1	B7Z5H7		0	1.67207e+07	43.93	0.0019541	2	1221.59	1.97541	19.4625	0
	High	RPYTNAQIQIK	1	4	1	B7Z5H7		0	1.856e+07	41.35	0.0024	2	1331.75	1.86199	23.0289	1
	High	IHQFGIVHR	1	4	1	B7Z5H7		0	6.80732e+06	39.35	0.00409411	3	1106.62	1.28528	21.2531	0
B4E0Q4	Suppressor of Ty 5 homolog (S. cerevisiae), isoform CRA_a OS=Homo sapiens GN=SUPT5H PE=2 SV=1 - [B4E0Q4_HUMAN]	297.895	11.1	5	8	8	8	1.70243e+07	946	104.318	7.48877
	A3	Sequence	# PSMs	# Proteins	# Protein Groups	Protein Group Accessions	Modifications	ΔCn	Area	IonScore	Exp Value	Charge	MH+ [Da]	ΔM [ppm]	RT [min]	# Missed Cleavages
	High	SLGGDVASDGDFLIFEGNR	1	4	1	B4E0Q4		0	1.76869e+07	73.58	1.46689e-06	2	1968.93	0.674804	40.6909	0
	High	TPMYGSQTPLQDGSR	1	4	1	B4E0Q4		0	1.45869e+07	69.9	3.09034e-06	2	1637.76	2.66821	27.3344	0
	High	TPAQSGAWDPNNPNTPSR	1	4	1	B4E0Q4		0	8.99016e+06	63.85	1.15799e-05	2	1909.88	1.73643	25.255	0
	High	HLVLAGGSKPR	1	4	1	B4E0Q4		0	1.87991e+07	58.8	1.29189e-05	3	1134.68	1.36964	17.1347	1
	High	VVSISSEHLEPITPTK	1	4	1	B4E0Q4		0	7.74689e+06	57.7	6.75052e-05	2	1736.94	1.09993	28.5531	0
	High	QAIEGVGNLR	1	3	1	B4E0Q4		0	1.15691e+07	55.13	0.000117083	2	1056.58	-0.166507	26.1827	0
	High	ATAISLMR	1	4	1	B4E0Q4		0	6.57308e+06	46.73	0.00127713	2	862.484	3.3291	28.0745	0
	High	MDLDEQLK	1	4	1	B4E0Q4		0	3312184	40.02	0.00494219	2	991.478	1.86471	28.6254	0
Q9UBU7	Protein DBF4 homolog A OS=Homo sapiens GN=DBF4 PE=1 SV=1 - [DBF4A_HUMAN]	289.148	13.35	4	6	6	7	2.4451e+07	674	76.8101	7.89893
	A3	Sequence	# PSMs	# Proteins	# Protein Groups	Protein Group Accessions	Modifications	ΔCn	Area	IonScore	Exp Value	Charge	MH+ [Da]	ΔM [ppm]	RT [min]	# Missed Cleavages
	High	NFAQSNQYQVVDDIVSK	1	2	1	Q9UBU7		0	2.60346e+07	110.95	3.13375e-10	2	1954.95	2.02259	34.77	0
	High	IQTDGDKYGGTSIQLQLK	2	2	1	Q9UBU7		0	2.76073e+07	66.66	7.98365e-06	2	1965.03	2.87533	29.8417	1
	High	LVFDFVEYEKDTPK	1	2	1	Q9UBU7		0	1.9711e+07	62.84	2.10338e-05	2	1729.87	2.14849	35.962	1
	High	VFYLDLPSVTISEK	1	2	1	Q9UBU7		0	7.51925e+06	48.86	0.000520068	2	1610.87	2.23613	40.7411	0
	High	TEFITQEENR	1	3	1	Q9UBU7		0	1.22643e+07	42.08	0.00203486	2	1266.6	2.02046	25.4046	0
	High	DcQEDDTTVKEQNFLYK	1	2	1	Q9UBU7	C2(Carbamidomethyl)	0	4.30439e+06	34.73	0.00496355	2	2132.95	3.30724	29.7489	1
O00629	Importin subunit alpha-3 OS=Homo sapiens GN=KPNA4 PE=1 SV=1 - [IMA3_HUMAN]	285.531	13.63	2	2	4	5	1.83766e+07	521	57.8506	4.95752
	A3	Sequence	# PSMs	# Proteins	# Protein Groups	Protein Group Accessions	Modifications	ΔCn	Area	IonScore	Exp Value	Charge	MH+ [Da]	ΔM [ppm]	RT [min]	# Missed Cleavages
	High	DAQVVQVVLDGLSNILK	2	2	1	O00629		0	1.06114e+07	112.95	6.64158e-11	2	1811.03	3.30833	52.3633	0
	High	EAAWAISNLTISGR	1	3	2	O00505;O00629		0	3.84686e+07	84.63	1.66665e-07	2	1488.78	1.04837	36.8414	0
	High	IEQLQNHENEDIYK	1	2	1	O00629		0	6.04978e+06	48.11	0.000577153	2	1772.85	1.1	24.1703	0
	High	DYVISLGVVKPLLSFISPSIPITFLR	1	4	2	O00505;O00629		0	5.46682e+06	38.66	0.000207264	3	2874.68	1.49714	50.4502	1
P13647	Keratin, type II cytoskeletal 5 OS=Homo sapiens GN=KRT5 PE=1 SV=3 - [K2C5_HUMAN]	237.336	13.22	19	3	7	7	7.75607e+07	590	62.34	7.73779
	A3	Sequence	# PSMs	# Proteins	# Protein Groups	Protein Group Accessions	Modifications	ΔCn	Area	IonScore	Exp Value	Charge	MH+ [Da]	ΔM [ppm]	RT [min]	# Missed Cleavages
	High	NLDLDSIIAEVK	1	19	3	P35908;P13647;B4DRR0		0	1.03542e+08	74.18	4.73802e-06	2	1329.73	2.50157	41.7045	0
	High	VSLAGAcGVGGYGSR	1	2	1	P13647	C7(Carbamidomethyl)	0	4.0134e+06	69.54	4.21902e-06	2	1410.68	1.03532	28.1652	0
	High	ISISTSGGSFR	1	2	1	P13647		0	4.51236e+06	60.58	3.77118e-05	2	1111.58	2.42052	28.1766	0
	High	LALDVEIATYR	1	20	3	P35908;P13647;B4DRR0		0	3.16895e+07	53.85	0.000166899	2	1263.7	2.41671	35.6539	0
	High	VDALMDEINFMK	1	5	1	P13647		0	4.98103e+06	43.92	0.00152471	2	1425.68	2.14005	40.1189	0
	High	NKYEDEINKR	1	24	3	H6VRF8;P13647;B4DRR0		0	9.74505e+07	41.38	0.00467235	3	1308.66	1.67842	20.1976	2
	High	FASFIDK	1	39	3	P35908;P13647;B4DRR0		0	2.91432e+07	38.98	0.00445187	2	827.432	2.10876	29.5361	0
J3KQ96	Treacle protein (Fragment) OS=Homo sapiens GN=TCOF1 PE=1 SV=1 - [J3KQ96_HUMAN]	220.298	2.9	7	3	3	4	5.48948e+06	1414	144.04	8.29443
	A3	Sequence	# PSMs	# Proteins	# Protein Groups	Protein Group Accessions	Modifications	ΔCn	Area	IonScore	Exp Value	Charge	MH+ [Da]	ΔM [ppm]	RT [min]	# Missed Cleavages
	High	LASTNSSVLGADLPSSMK	1	4	1	J3KQ96		0	7.05706e+06	112.23	3.00702e-10	2	1777.9	1.82047	32.6539	0
	High	GSLGQGTAPVLPGK	2	6	1	J3KQ96		0	7.0175e+06	61.19	3.99932e-05	2	1281.72	1.16848	27.0171	0
	High	AGPVAVQVK	1	6	1	J3KQ96		0	2.39387e+06	52.55	9.17242e-05	2	868.527	2.25079	22.0041	0
H3BM90	BTB/POZ domain-containing adapter for CUL3-mediated RhoA degradation protein 1 (Fragment) OS=Homo sapiens GN=KCTD13 PE=4 SV=1 - [H3BM90_HUMAN]	217.49	32.86	4	1	3	3	1.71843e+07	140	15.8922	8.29443
	A3	Sequence	# PSMs	# Proteins	# Protein Groups	Protein Group Accessions	Modifications	ΔCn	Area	IonScore	Exp Value	Charge	MH+ [Da]	ΔM [ppm]	RT [min]	# Missed Cleavages
	High	KIAEVccTSIVYATEK	1	11	2	Q9H3F6;H3BM90	C6(Carbamidomethyl); C7(Carbamidomethyl)	0	9.66278e+06	107.79	7.24416e-10	2	1871.93	2.09884	27.9378	1
	High	DVLGDEIccWSFYGQGR	1	11	2	H3BM90;Q9H3F6	C8(Carbamidomethyl); C9(Carbamidomethyl)	0	3.32144e+07	90.43	7.83459e-09	2	2061.89	2.73927	42.4897	0
	High	YSYTSTSDDNLLK	1	2	1	H3BM90		0	8.67565e+06	61.25	1.52603e-05	2	1506.7	1.3621	30.0051	0
P47712	Cytosolic phospholipase A2 OS=Homo sapiens GN=PLA2G4A PE=1 SV=2 - [PA24A_HUMAN]	191.523	11.21	3	5	5	5	1.35785e+07	749	85.1842	5.37646
	A3	Sequence	# PSMs	# Proteins	# Protein Groups	Protein Group Accessions	Modifications	ΔCn	Area	IonScore	Exp Value	Charge	MH+ [Da]	ΔM [ppm]	RT [min]	# Missed Cleavages
	High	DVPVVAILGSGGGFR	1	2	1	P47712		0	2.93352e+07	84.97	1.34055e-07	2	1443.8	2.4855	40.9165	0
	High	GAFGDMLDTPDPYVELFISTTPDSR	1	3	1	P47712		0	1.87812e+06	65.88	7.02375e-06	2	2744.28	1.79725	47.778	0
	High	SSGQPVTFTDIFGMLIGETLIHNR	1	3	1	P47712		0	1.06349e+06	55.13	0.000120919	2	2633.35	2.81239	49.4462	0
	High	MNTTLSSLK	1	2	1	P47712		0	3.41e+06	46.01	0.00103001	2	994.525	0.84811	25.7189	0
	High	cSVSLSNVEAR	1	3	1	P47712	C1(Carbamidomethyl)	0	7.99035e+06	43.05	0.00231871	2	1221.59	2.51103	26.2205	0
Q14677	Clathrin interactor 1 OS=Homo sapiens GN=CLINT1 PE=1 SV=1 - [EPN4_HUMAN]	182.776	11.84	1	5	5	5	1.52476e+07	625	68.2158	6.41748
	A3	Sequence	# PSMs	# Proteins	# Protein Groups	Protein Group Accessions	Modifications	ΔCn	Area	IonScore	Exp Value	Charge	MH+ [Da]	ΔM [ppm]	RT [min]	# Missed Cleavages
	High	SLLLLAYLIR	1	1	1	Q14677		0	1.3944e+07	73.97	6.10274e-08	2	1174.76	1.70997	45.8782	0
	High	QDAFANFANFSK	1	1	1	Q14677		0	1.73333e+07	61.95	1.6914e-05	2	1359.64	2.7897	35.9552	0
	High	ATFMYEQFPELMNMLWSR	1	1	1	Q14677		0	8.4065e+06	43.9	0.00105308	2	2294.05	2.16765	48.9633	0
	High	ATNVVMNYSEIESK	1	1	1	Q14677		0	1.04853e+07	43.29	0.00150489	2	1584.76	1.33003	30.8513	0
	High	EATNDDPWGPSGQLMGEIAK	1	1	1	Q14677		0	1.44657e+07	41.26	0.00199013	2	2115.97	3.39249	38.3667	0
B2RTX8	WAPAL protein OS=Homo sapiens GN=WAPAL PE=2 SV=1 - [B2RTX8_HUMAN]	181.685	4.48	3	3	3	3	3.47842e+06	1184	132.143	5.47803
	A3	Sequence	# PSMs	# Proteins	# Protein Groups	Protein Group Accessions	Modifications	ΔCn	Area	IonScore	Exp Value	Charge	MH+ [Da]	ΔM [ppm]	RT [min]	# Missed Cleavages
	High	VLGLGLLINLVEYSAR	1	2	1	B2RTX8		0	1.86579e+06	85.93	1.19977e-08	2	1730.03	2.47217	50.2667	0
	High	AIIGVLLNLTNDNEWGSTK	1	3	1	B2RTX8		0	3.41087e+06	80.24	3.63355e-07	2	2058.09	3.09698	43.9793	0
	High	IGGQVHAVQALVQLFLER	1	2	1	B2RTX8		0	5.15858e+06	60.67	1.25128e-05	3	1978.13	2.48604	44.9564	0
E7EN32	Menin OS=Homo sapiens GN=MEN1 PE=1 SV=1 - [E7EN32_HUMAN]	175.875	10.27	12	5	5	5	6.17599e+06	555	61.3807	6.87354
	A3	Sequence	# PSMs	# Proteins	# Protein Groups	Protein Group Accessions	Modifications	ΔCn	Area	IonScore	Exp Value	Charge	MH+ [Da]	ΔM [ppm]	RT [min]	# Missed Cleavages
	High	EAEAAEAEEPWGEEAR	1	6	1	E7EN32		0	7.55825e+06	76.68	1.98674e-07	2	1773.76	1.55574	29.6661	0
	High	GQTVNAGVAER	1	7	1	E7EN32		0	2.16995e+06	52.52	0.00020683	2	1101.57	0.973339	20.062	0
	High	LFAAELGR	1	10	1	E7EN32		0	3.81768e+06	44.56	0.00144702	2	876.496	2.77482	30.1116	0
	High	GAVDLSLYPR	1	11	1	E7EN32		0	5.2312e+06	43.64	0.00234422	2	1090.59	1.65844	32.5152	0
	High	LQLTAQSQVQMK	1	6	1	E7EN32		0	5.7385e+06	41.27	0.00393005	2	1374.74	1.77088	27.7319	0
Q96RE1	Elongation factor 1-alpha OS=Homo sapiens GN=EEF1A1L14 PE=2 SV=1 - [Q96RE1_HUMAN]	175.849	27.14	35	5	5	6	2.12698e+07	398	42.9973	8.80713
	A3	Sequence	# PSMs	# Proteins	# Protein Groups	Protein Group Accessions	Modifications	ΔCn	Area	IonScore	Exp Value	Charge	MH+ [Da]	ΔM [ppm]	RT [min]	# Missed Cleavages
	High	NMITGTSQADcAVLIVAAGVGEFEAGISK	1	24	1	Q96RE1	C11(Carbamidomethyl)	0	1.74528e+07	67.32	7.1639e-06	3	2909.45	2.42124	49.0899	0
	High	IGGIGTVPVGR	1	29	1	Q96RE1		0	1.6377e+07	49.6	0.000193528	2	1025.61	0.957822	27.9846	0
	High	YYVTIIDAPGHR	1	22	1	Q96RE1		0	1.14517e+07	49.13	0.000651219	2	1404.73	1.93819	29.5977	0
	High	IGYNPDTVAFVPISGWNGDNMLEPSANMPWFK	1	26	1	Q96RE1		0	1.70864e+06	40.76	0.00211124	3	3567.68	2.32905	47.2025	0
	High	VETGVLKPGMVVTFAPVNVTTEVK	2	25	1	Q96RE1		0	2.99795e+07	39.92	0.00145659	2	2515.38	0.162116	36.3134	1
B2R4P2	cDNA, FLJ92164, highly similar to Homo sapiens peroxiredoxin 1 (PRDX1), mRNA OS=Homo sapiens PE=2 SV=1 - [B2R4P2_HUMAN]	162.99	24.62	4	3	4	5	2.74695e+07	199	22.1864	8.38232
	A3	Sequence	# PSMs	# Proteins	# Protein Groups	Protein Group Accessions	Modifications	ΔCn	Area	IonScore	Exp Value	Charge	MH+ [Da]	ΔM [ppm]	RT [min]	# Missed Cleavages
	High	GLFIIDDKGILR	2	4	2	B2R4P2;Q13162		0	4.26887e+07	65.2	3.14075e-06	2	1359.8	3.10136	36.3583	1
	High	TIAQDYGVLK	1	2	1	B2R4P2		0	1.58304e+07	52.52	0.000222224	2	1107.61	2.46841	29.7969	0
	High	QGGLGPMNIPLVSDPK	1	2	1	B2R4P2		0	7.88984e+06	48.31	0.000606515	2	1622.86	2.07654	36.4327	0
	High	QITVNDLPVGR	1	4	1	B2R4P2		0	23889384	38.43	0.00523236	2	1211.68	2.25163	30.8497	0
Q96RE7	Nucleus accumbens-associated protein 1 OS=Homo sapiens GN=NACC1 PE=1 SV=1 - [NACC1_HUMAN]	161.878	11.95	3	4	4	5	1.33862e+07	527	57.2218	5.74463
	A3	Sequence	# PSMs	# Proteins	# Protein Groups	Protein Group Accessions	Modifications	ΔCn	Area	IonScore	Exp Value	Charge	MH+ [Da]	ΔM [ppm]	RT [min]	# Missed Cleavages
	High	SAVVELPAAVQPQSFQQILSFcYTGR	2	2	1	Q96RE7	C22(Carbamidomethyl)	0	1.00691e+07	65.67	9.93285e-06	3	2896.47	1.88836	44.2542	0
	High	VEALPEQVAPESR	1	1	1	Q96RE7		0	2.11231e+07	54.02	0.000148406	2	1424.74	1.38729	27.5006	0
	High	ESEMNAIAADMcTNAR	1	2	1	Q96RE7	C12(Carbamidomethyl)	0	8.96632e+06	48.18	0.000108719	2	1783.75	2.6729	33.4965	0
	High	LLASFFDR	1	1	1	Q96RE7		0	8.17486e+06	41.57	0.00303729	2	968.523	2.7995	36.2411	0
Q96I25	Splicing factor 45 OS=Homo sapiens GN=RBM17 PE=1 SV=1 - [SPF45_HUMAN]	149.761	11.22	5	3	3	3	1.88983e+07	401	44.9339	5.97314
	A3	Sequence	# PSMs	# Proteins	# Protein Groups	Protein Group Accessions	Modifications	ΔCn	Area	IonScore	Exp Value	Charge	MH+ [Da]	ΔM [ppm]	RT [min]	# Missed Cleavages
	High	sLYDDLGVETSDSKTEGWSK	1	3	1	Q96I25	N-Term(Acetyl)	0	6820567	88.59	1.80832e-07	2	2259.03	0.999482	37.4724	1
	High	HEQGLSTALSVEK	1	3	1	Q96I25		0	2.70591e+07	57.67	6.76311e-05	2	1398.72	1.18345	24.5645	0
	High	QSTVLAPVIDLK	1	4	1	Q96I25		0	2.28152e+07	43.83	0.000720359	2	1283.76	2.48343	34.6671	0
A8K4Z2	cDNA FLJ77120, highly similar to Homo sapiens replication factor C (activator 1) 5, 36.5kDa (RFC5), transcript variant 2, mRNA OS=Homo sapiens PE=2 SV=1 - [A8K4Z2_HUMAN]	136.462	7.84	4	1	1	2	1.20754e+06	255	28.7681	6.55127
	A3	Sequence	# PSMs	# Proteins	# Protein Groups	Protein Group Accessions	Modifications	ΔCn	Area	IonScore	Exp Value	Charge	MH+ [Da]	ΔM [ppm]	RT [min]	# Missed Cleavages
	High	SDIANILDWMLNQDFTTAYR	2	4	1	A8K4Z2		0	1.20754e+06	86.93	7.40104e-08	2	2387.14	2.8097	50.8757	0
B3KM80	Nucleolin, isoform CRA_c OS=Homo sapiens GN=NCL PE=2 SV=1 - [B3KM80_HUMAN]	133.219	8.02	6	2	2	2	4.93201e+06	536	58.5193	4.66553
	A3	Sequence	# PSMs	# Proteins	# Protein Groups	Protein Group Accessions	Modifications	ΔCn	Area	IonScore	Exp Value	Charge	MH+ [Da]	ΔM [ppm]	RT [min]	# Missed Cleavages
	High	TLVLSNLSYSATEETLQEVFEK	1	6	1	B3KM80		0	4.97077e+06	115.24	1.21336e-10	2	2501.27	2.1815	44.9948	0
	High	VEGTEPTTAFNLFVGNLNFNK	1	4	1	B3KM80		0	4.89324e+06	45.54	0.00130412	2	2312.16	1.04207	43.6549	0
P25398	40S ribosomal protein S12 OS=Homo sapiens GN=RPS12 PE=1 SV=3 - [RS12_HUMAN]	132.719	16.67	1	1	1	2	1.2273e+07	132	14.5055	7.21045
	A3	Sequence	# PSMs	# Proteins	# Protein Groups	Protein Group Accessions	Modifications	ΔCn	Area	IonScore	Exp Value	Charge	MH+ [Da]	ΔM [ppm]	RT [min]	# Missed Cleavages
	High	aEEGIAAGGVMDVNTALQEVLK	2	1	1	P25398	N-Term(Acetyl)	0	1.2273e+07	107.66	7.69567e-10	2	2257.14	2.07943	49.2162	0
A0A024RAL3	Zinc finger, FYVE domain containing 16, isoform CRA_a OS=Homo sapiens GN=ZFYVE16 PE=4 SV=1 - [A0A024RAL3_HUMAN]	132.61	3.83	2	3	3	4	4.33223e+06	1539	168.743	4.81787
	A3	Sequence	# PSMs	# Proteins	# Protein Groups	Protein Group Accessions	Modifications	ΔCn	Area	IonScore	Exp Value	Charge	MH+ [Da]	ΔM [ppm]	RT [min]	# Missed Cleavages
	High	SGPLISDAELDAFLTEQYLQTTNIK	1	2	1	A0A024RAL3		0	2.10681e+06	62.82	2.17839e-05	2	2767.41	2.77633	45.775	0
	High	YIENLDNITFTESFLSSK	1	2	1	A0A024RAL3		0	3.34315e+06	51.67	0.000472454	2	2121.04	2.83541	41.7136	0
	High	NEIIQSPISQVPSVEK	2	2	1	A0A024RAL3		0	7.54674e+06	47.5	0.000646405	2	1767.95	1.241	32.7164	0
Q96IR1	RPS4X protein (Fragment) OS=Homo sapiens GN=RPS4X PE=2 SV=2 - [Q96IR1_HUMAN]	131.503	14.81	11	3	3	3	6.93056e+06	243	27.2427	9.93506
	A3	Sequence	# PSMs	# Proteins	# Protein Groups	Protein Group Accessions	Modifications	ΔCn	Area	IonScore	Exp Value	Charge	MH+ [Da]	ΔM [ppm]	RT [min]	# Missed Cleavages
	High	FDTGNLcMVTGGANLGR	1	3	1	Q96IR1	C7(Carbamidomethyl)	0	7.45312e+06	78.92	4.16116e-07	2	1782.83	1.68605	35.0864	0
	High	HPGSFDVVHVK	1	7	1	Q96IR1		0	6.2053e+06	52.88	0.00025272	3	1221.64	1.736	22.9434	0
	High	LTGVFAPR	1	10	1	Q96IR1		0	7.13325e+06	47.31	0.000860163	2	860.501	2.59724	27.9236	0
B4DWE9	cDNA FLJ57216, highly similar to Homo sapiens Rho GTPase activating protein 17 (ARHGAP17), transcript variant 2, mRNA OS=Homo sapiens PE=2 SV=1 - [B4DWE9_HUMAN]	126.078	7.28	8	3	3	4	6.2896e+06	714	77.4783	8.32373
	A3	Sequence	# PSMs	# Proteins	# Protein Groups	Protein Group Accessions	Modifications	ΔCn	Area	IonScore	Exp Value	Charge	MH+ [Da]	ΔM [ppm]	RT [min]	# Missed Cleavages
	High	AALDcSTSHLDEFYSDPHAVAGALK	1	2	1	B4DWE9	C5(Carbamidomethyl)	0	6.9898e+06	54.88	0.000102402	3	2675.25	2.50233	33.1342	0
	High	MTPSNIAIVLGPNLLWAR	2	2	1	B4DWE9		0	6.83746e+06	51.67	0.000107562	2	1966.1	2.62632	44.223	0
	High	QLANQTVGR	1	8	1	B4DWE9		0	5.04153e+06	43.74	0.00200134	2	986.54	1.87333	18.9921	0
M0R210	40S ribosomal protein S16 OS=Homo sapiens GN=RPS16 PE=1 SV=1 - [M0R210_HUMAN]	125.29	24.81	7	3	3	4	2.00379e+07	129	14.41	10.228
	A3	Sequence	# PSMs	# Proteins	# Protein Groups	Protein Group Accessions	Modifications	ΔCn	Area	IonScore	Exp Value	Charge	MH+ [Da]	ΔM [ppm]	RT [min]	# Missed Cleavages
	High	GPLQSVQVFGR	1	5	1	M0R210		0	2.09526e+07	53.77	0.000253325	2	1187.66	1.89601	32.9861	0
	High	LLEPVLLLGK	1	6	1	M0R210		0	2.69581e+07	50.21	1.45052e-05	2	1094.72	1.45882	39.1136	0
	High	EIKDILIQYDR	2	3	1	M0R210		0	1.22028e+07	41.77	0.00267107	3	1405.77	1.80756	32.9468	1
B4DP70	cDNA FLJ51017, highly similar to ATP-dependent RNA helicase DDX1 (EC 3.6.1.-) (Fragment) OS=Homo sapiens PE=2 SV=1 - [B4DP70_HUMAN]	124.466	3.97	4	1	1	2	2.97823e+06	529	59.1591	8.25049
	A3	Sequence	# PSMs	# Proteins	# Protein Groups	Protein Group Accessions	Modifications	ΔCn	Area	IonScore	Exp Value	Charge	MH+ [Da]	ΔM [ppm]	RT [min]	# Missed Cleavages
	High	FLVLDEADGLLSQGYSDFINR	2	4	1	B4DP70		0	2.97823e+06	86.69	7.9287e-08	2	2372.18	2.19427	48.0691	0
A8K9J7	Histone H2B OS=Homo sapiens PE=2 SV=1 - [A8K9J7_HUMAN]	121.747	20.63	20	2	2	2	2.74873e+07	126	13.9876	10.3159
	A3	Sequence	# PSMs	# Proteins	# Protein Groups	Protein Group Accessions	Modifications	ΔCn	Area	IonScore	Exp Value	Charge	MH+ [Da]	ΔM [ppm]	RT [min]	# Missed Cleavages
	High	AMGIMNSFVNDIFER	1	19	1	A8K9J7		0	3.86449e+07	97.62	5.23269e-09	2	1743.82	2.93561	44.2913	0
	High	QVHPDTGISSK	1	20	1	A8K9J7		0	1.63296e+07	44.7	0.00121984	3	1168.6	1.26718	17.5546	0
B4DPU3	cDNA FLJ56548, highly similar to Elongation factor 2 OS=Homo sapiens PE=2 SV=1 - [B4DPU3_HUMAN]	117.636	5.65	6	2	2	2	4.44422e+06	566	62.81	6.1001
	A3	Sequence	# PSMs	# Proteins	# Protein Groups	Protein Group Accessions	Modifications	ΔCn	Area	IonScore	Exp Value	Charge	MH+ [Da]	ΔM [ppm]	RT [min]	# Missed Cleavages
	High	STAISLFYELSENDLNFIK	1	5	1	B4DPU3		0	4.64046e+06	81.54	3.12498e-07	2	2204.12	1.83168	47.6146	0
	High	EGIPALDNFLDKL	1	3	1	B4DPU3		0	4.24798e+06	51.76	0.00033107	2	1444.77	2.06713	46.0382	1
Q96D09	G-protein coupled receptor-associated sorting protein 2 OS=Homo sapiens GN=GPRASP2 PE=1 SV=1 - [GASP2_HUMAN]	116.291	6.09	3	3	3	3	1.01929e+06	838	93.715	5.0083
	A3	Sequence	# PSMs	# Proteins	# Protein Groups	Protein Group Accessions	Modifications	ΔCn	Area	IonScore	Exp Value	Charge	MH+ [Da]	ΔM [ppm]	RT [min]	# Missed Cleavages
	High	MSLIDDDFSLEPLISAFR	1	2	1	Q96D09		0	1.06742e+06	67.26	8.72191e-05	2	2069.03	1.69515	48.9331	0
	High	IGSEEFEEFLLLMDK	1	2	1	Q96D09		0	1.05872e+06	42.29	0.00257033	2	1799.88	1.74311	46.5301	0
	High	DSGVVSLIETLLNYPSSR	1	2	1	Q96D09		0	931732	41.07	0.00341571	2	1950.02	2.4776	52.7818	0
F8VUA6	60S ribosomal protein L18 (Fragment) OS=Homo sapiens GN=RPL18 PE=1 SV=1 - [F8VUA6_HUMAN]	114.676	20	9	2	2	2	1.06655e+07	130	14.5201	11.7515
	A3	Sequence	# PSMs	# Proteins	# Protein Groups	Protein Group Accessions	Modifications	ΔCn	Area	IonScore	Exp Value	Charge	MH+ [Da]	ΔM [ppm]	RT [min]	# Missed Cleavages
	High	ILTFDQLALDSPK	1	6	1	F8VUA6		0	1.31936e+07	87.14	8.10461e-08	2	1460.8	3.27052	38.2528	0
	High	TAVVVGTITDDVR	1	9	1	F8VUA6		0	8.13741e+06	48.2	0.00116544	2	1345.73	0.713808	30.8029	0
Q9H3X2	Putative uncharacterized protein DKFZp761E2216 (Fragment) OS=Homo sapiens GN=DKFZp761E2216 PE=2 SV=2 - [Q9H3X2_HUMAN]	114.374	9.27	8	2	2	2	3.34236e+06	356	38.5153	6.37939
	A3	Sequence	# PSMs	# Proteins	# Protein Groups	Protein Group Accessions	Modifications	ΔCn	Area	IonScore	Exp Value	Charge	MH+ [Da]	ΔM [ppm]	RT [min]	# Missed Cleavages
	High	LGNQNAALAVQAVR	1	8	1	Q9H3X2		0	5.10011e+06	93.25	1.34375e-08	2	1424.8	1.72144	28.0236	0
	High	ELWVQSVQAQILASLQGcR	1	8	1	Q9H3X2	C18(Carbamidomethyl)	0	1.58461e+06	44.43	0.00152885	3	2186.15	3.38816	47.6693	0
F8VSE7	Transcription factor E2F7 (Fragment) OS=Homo sapiens GN=E2F7 PE=1 SV=1 - [F8VSE7_HUMAN]	108.9	2.16	2	1	1	1	1.00864e+07	693	77.0086	7.18115
	A3	Sequence	# PSMs	# Proteins	# Protein Groups	Protein Group Accessions	Modifications	ΔCn	Area	IonScore	Exp Value	Charge	MH+ [Da]	ΔM [ppm]	RT [min]	# Missed Cleavages
	High	LYDIANVLTSLALIK	1	2	1	F8VSE7		0	1.00864e+07	108.9	1.25604e-10	2	1646.98	2.75731	48.6676	0
O14654	Insulin receptor substrate 4 OS=Homo sapiens GN=IRS4 PE=1 SV=1 - [IRS4_HUMAN]	108.237	1.27	1	1	1	2	1.92993e+06	1257	133.685	8.44092
	A3	Sequence	# PSMs	# Proteins	# Protein Groups	Protein Group Accessions	Modifications	ΔCn	Area	IonScore	Exp Value	Charge	MH+ [Da]	ΔM [ppm]	RT [min]	# Missed Cleavages
	High	LNTEVASVVVQLLSIR	2	1	1	O14654		0	1.92993e+06	69.6	6.96264e-07	2	1741.03	2.31772	48.1393	0
B2RBR9	cDNA, FLJ95650, highly similar to Homo sapiens karyopherin (importin) beta 1 (KPNB1), mRNA OS=Homo sapiens PE=2 SV=1 - [B2RBR9_HUMAN]	107.496	2.74	6	2	2	2	5.63265e+06	876	97.122	4.77979
	A3	Sequence	# PSMs	# Proteins	# Protein Groups	Protein Group Accessions	Modifications	ΔCn	Area	IonScore	Exp Value	Charge	MH+ [Da]	ΔM [ppm]	RT [min]	# Missed Cleavages
	High	LAATNALLNSLEFTK	1	5	1	B2RBR9		0	7.21124e+06	74.8	1.10267e-06	2	1605.89	2.03361	39.4349	0
	High	mELITILEK	1	3	1	B2RBR9	N-Term(Acetyl)	0	4.05406e+06	59.96	5.00589e-05	2	1131.63	1.6781	50.6088	0
F5H265	Polyubiquitin-C (Fragment) OS=Homo sapiens GN=UBC PE=4 SV=1 - [F5H265_HUMAN]	104.681	45.64	43	3	3	3	6.25978e+07	149	16.8311	6.58057
	A3	Sequence	# PSMs	# Proteins	# Protein Groups	Protein Group Accessions	Modifications	ΔCn	Area	IonScore	Exp Value	Charge	MH+ [Da]	ΔM [ppm]	RT [min]	# Missed Cleavages
	High	TITLEVEPSDTIENVK	1	38	1	F5H265		0	2.74143e+07	61.89	3.51398e-05	2	1787.93	2.54543	33.8296	0
	High	ESTLHLVLR	1	38	1	F5H265		0	8.31363e+07	50.52	0.000303851	2	1067.62	1.79554	28.2968	0
	High	TLSDYNIQK	1	37	1	F5H265		0	7.72429e+07	43.38	0.00219956	2	1081.55	1.44364	25.0759	0
B4E356	cDNA FLJ54993, highly similar to ATP-dependent DNA helicase 2 subunit 1 (EC 3.6.1.-) OS=Homo sapiens PE=2 SV=1 - [B4E356_HUMAN]	103.141	10.08	6	3	3	4	1.53076e+07	476	54.4177	8.86572
	A3	Sequence	# PSMs	# Proteins	# Protein Groups	Protein Group Accessions	Modifications	ΔCn	Area	IonScore	Exp Value	Charge	MH+ [Da]	ΔM [ppm]	RT [min]	# Missed Cleavages
	High	NLEALALDLMEPEQAVDLTLPK	2	6	1	B4E356		0	2.27799e+07	45.23	0.00093274	3	2423.28	1.89672	48.1351	0
	High	DTGIFLDLMHLK	1	5	1	B4E356		0	1.44934e+07	45.04	0.00298132	2	1402.74	0.65659	41.7473	0
	High	SDSFENPVLQQHFR	1	6	1	B4E356		0	8.64967e+06	39.06	0.00496661	3	1703.82	1.12372	31.0007	0
F8VVM2	Phosphate carrier protein, mitochondrial OS=Homo sapiens GN=SLC25A3 PE=1 SV=1 - [F8VVM2_HUMAN]	103.04	9.88	9	2	2	2	5.732e+06	324	36.1376	9.26123
	A3	Sequence	# PSMs	# Proteins	# Protein Groups	Protein Group Accessions	Modifications	ΔCn	Area	IonScore	Exp Value	Charge	MH+ [Da]	ΔM [ppm]	RT [min]	# Missed Cleavages
	High	VLYSNMLGEENTYLWR	1	6	1	F8VVM2		0	7.07491e+06	79.85	4.32689e-07	2	1987.96	2.46034	39.8851	0
	High	GWAPTFLGYSMQGLcK	1	8	1	F8VVM2	C15(Carbamidomethyl)	0	4.3891e+06	49.73	0.000301152	2	1815.86	1.54902	41.327	0
C9IZL7	Non-POU domain-containing octamer-binding protein (Fragment) OS=Homo sapiens GN=NONO PE=1 SV=1 - [C9IZL7_HUMAN]	100.503	11.11	3	1	1	2	2.27807e+06	207	23.6583	9.80322
	A3	Sequence	# PSMs	# Proteins	# Protein Groups	Protein Group Accessions	Modifications	ΔCn	Area	IonScore	Exp Value	Charge	MH+ [Da]	ΔM [ppm]	RT [min]	# Missed Cleavages
	High	NLPQYVSNELLEEAFSVFGQVER	2	3	1	C9IZL7		0	2.27807e+06	64.4	1.5921e-05	2	2668.33	2.58277	51.6039	0
B4DRX3	60S ribosomal protein L6 OS=Homo sapiens PE=2 SV=1 - [B4DRX3_HUMAN]	98.7042	14.1	9	2	2	3	5.28098e+06	227	26.0569	10.6675
	A3	Sequence	# PSMs	# Proteins	# Protein Groups	Protein Group Accessions	Modifications	ΔCn	Area	IonScore	Exp Value	Charge	MH+ [Da]	ΔM [ppm]	RT [min]	# Missed Cleavages
	High	ASITPGTILIILTGR	2	9	1	B4DRX3		0	9.13145e+06	48.86	5.72075e-05	2	1525.93	0.986647	46.1538	0
	High	qLASGLLLVTGPLVLNR	1	6	1	B4DRX3	N-Term(Gln->pyro-Glu)	0	1.43051e+06	43.89	0.000144953	2	1747.05	3.38522	50.1508	0
P35250-2	Isoform 2 of Replication factor C subunit 2 OS=Homo sapiens GN=RFC2 - [RFC2_HUMAN]	98.6155	9.38	10	2	2	2	3.28303e+06	320	35.2209	5.5415
	A3	Sequence	# PSMs	# Proteins	# Protein Groups	Protein Group Accessions	Modifications	ΔCn	Area	IonScore	Exp Value	Charge	MH+ [Da]	ΔM [ppm]	RT [min]	# Missed Cleavages
	High	IAEGVNSLLQMAGLLAR	1	4	1	P35250-2		0	2.70728e+06	58.7	3.8378e-05	2	1755.98	0.911689	46.2439	0
	High	LNEIVGNEDTVSR	1	9	1	P35250-2		0	3.85877e+06	58.08	7.23524e-05	2	1445.73	1.89965	25.9231	0
O14992	HS24/P52 OS=Homo sapiens GN=HS24/p52 PE=2 SV=1 - [O14992_HUMAN]	97.7355	5.7	12	2	2	2	7.25101e+06	474	52.3338	8.20654
	A3	Sequence	# PSMs	# Proteins	# Protein Groups	Protein Group Accessions	Modifications	ΔCn	Area	IonScore	Exp Value	Charge	MH+ [Da]	ΔM [ppm]	RT [min]	# Missed Cleavages
	High	VLATAFDTTLGGR	1	12	1	O14992		0	8.59298e+06	65.89	1.09236e-05	2	1321.71	0.828094	33.4015	0
	High	AGGIETIANEYSDR	1	7	1	O14992		0	5.90904e+06	49.01	0.000491736	2	1495.71	3.21562	31.5051	0
P16949	Stathmin OS=Homo sapiens GN=STMN1 PE=1 SV=3 - [STMN1_HUMAN]	96.9081	18.12	5	3	3	3	5.73542e+07	149	17.292	5.97314
	A3	Sequence	# PSMs	# Proteins	# Protein Groups	Protein Group Accessions	Modifications	ΔCn	Area	IonScore	Exp Value	Charge	MH+ [Da]	ΔM [ppm]	RT [min]	# Missed Cleavages
	High	NKESKDPADETEAD	1	2	1	P16949		0	6.58287e+06	53.85	5.00698e-05	2	1548.67	0.61891	16.7866	2
	High	ASGQAFELILSPR	1	5	1	P16949		0	1.38626e+08	49.69	0.000506386	2	1388.76	3.71494	36.9417	0
	High	ESKDPADETEAD	1	3	1	P16949		0	2.68536e+07	32.93	0.00160439	2	1306.53	1.264	18.4822	1
E9PS50	40S ribosomal protein S13 (Fragment) OS=Homo sapiens GN=RPS13 PE=1 SV=1 - [E9PS50_HUMAN]	95.0955	18.97	3	2	2	2	6.0627e+06	116	12.4518	10.0815
	A3	Sequence	# PSMs	# Proteins	# Protein Groups	Protein Group Accessions	Modifications	ΔCn	Area	IonScore	Exp Value	Charge	MH+ [Da]	ΔM [ppm]	RT [min]	# Missed Cleavages
	High	LTSDDVKEQIYK	1	3	1	E9PS50		0	6.97568e+06	70.69	4.33801e-06	2	1438.74	0.86787	25.8157	1
	High	GLSQSALPYR	1	3	1	E9PS50		0	5.14971e+06	48.07	0.000829682	2	1091.59	2.55087	27.4467	0
F8WEQ1	Emerin OS=Homo sapiens GN=EMD PE=1 SV=1 - [F8WEQ1_HUMAN]	94.82	80.95	3	1	1	1	2.96542e+06	21	2.44019	4.4624
	A3	Sequence	# PSMs	# Proteins	# Protein Groups	Protein Group Accessions	Modifications	ΔCn	Area	IonScore	Exp Value	Charge	MH+ [Da]	ΔM [ppm]	RT [min]	# Missed Cleavages
	High	mDNYADLSDTELTTLLR	1	3	1	F8WEQ1	N-Term(Acetyl)	0	2.96542e+06	94.82	1.04981e-08	2	2012.95	0.895437	48.0036	0
Q63HR1	Putative uncharacterized protein DKFZp686P17171 OS=Homo sapiens GN=DKFZp686P17171 PE=2 SV=1 - [Q63HR1_HUMAN]	92.78	4.13	5	1	1	1	2.15651e+06	387	42.4153	8.44092
	A3	Sequence	# PSMs	# Proteins	# Protein Groups	Protein Group Accessions	Modifications	ΔCn	Area	IonScore	Exp Value	Charge	MH+ [Da]	ΔM [ppm]	RT [min]	# Missed Cleavages
	High	SAAQAAAQTNSNAAGK	1	5	1	Q63HR1		0	2.15651e+06	92.78	2.20118e-08	2	1460.71	1.27312	17.0187	0
B4DKS8	cDNA FLJ57121, highly similar to Heterogeneous nuclear ribonucleoprotein F OS=Homo sapiens PE=2 SV=1 - [B4DKS8_HUMAN]	92.01	5.03	2	1	1	1	1.04888e+07	338	37.2318	6.04932
	A3	Sequence	# PSMs	# Proteins	# Protein Groups	Protein Group Accessions	Modifications	ΔCn	Area	IonScore	Exp Value	Charge	MH+ [Da]	ΔM [ppm]	RT [min]	# Missed Cleavages
	High	ITGEAFVQFASQELAEK	1	2	1	B4DKS8		0	1.04888e+07	92.01	3.9533e-08	2	1867.95	0.81733	41.3929	0
Q86YZ3	Hornerin OS=Homo sapiens GN=HRNR PE=1 SV=2 - [HORN_HUMAN]	89.553	4.21	1	2	2	2	2.53639e+06	2850	282.228	10.0376
	A3	Sequence	# PSMs	# Proteins	# Protein Groups	Protein Group Accessions	Modifications	ΔCn	Area	IonScore	Exp Value	Charge	MH+ [Da]	ΔM [ppm]	RT [min]	# Missed Cleavages
	High	HGSGSGHSSSYGQHGSGSGWSSSSGR	1	1	1	Q86YZ3		0	4.4461e+06	53.02	1.69621e-05	4	2477.02	1.53397	16.8179	0
	High	YGQQGSGSGQSPSR	1	1	1	Q86YZ3		0	626693	52.36	9.52454e-05	2	1395.63	0.271111	16.8628	0
O00151	PDZ and LIM domain protein 1 OS=Homo sapiens GN=PDLIM1 PE=1 SV=4 - [PDLI1_HUMAN]	89.443	4.26	1	2	2	2	3.5527e+06	329	36.049	7.02002
	A3	Sequence	# PSMs	# Proteins	# Protein Groups	Protein Group Accessions	Modifications	ΔCn	Area	IonScore	Exp Value	Charge	MH+ [Da]	ΔM [ppm]	RT [min]	# Missed Cleavages
	High	GcTDNLTLTVAR	1	1	1	O00151	C2(Carbamidomethyl)	0	5.60188e+06	59.28	9.11208e-05	2	1320.66	-0.496177	29.1744	0
	High	IKGcTDNLTLTVAR	1	1	1	O00151	C4(Carbamidomethyl)	0	1.50353e+06	53.81	0.000206292	2	1561.84	-0.161297	26.1929	1
P31689	DnaJ homolog subfamily A member 1 OS=Homo sapiens GN=DNAJA1 PE=1 SV=2 - [DNJA1_HUMAN]	89.22	6.05	1	1	1	1	2.27811e+06	397	44.8395	7.07861
	A3	Sequence	# PSMs	# Proteins	# Protein Groups	Protein Group Accessions	Modifications	ΔCn	Area	IonScore	Exp Value	Charge	MH+ [Da]	ΔM [ppm]	RT [min]	# Missed Cleavages
	High	EGGAGGGFGSPMDIFDMFFGGGGR	1	1	1	P31689		0	2.27811e+06	89.22	1.00526e-08	2	2323	2.39096	52.7157	0
A8K7N0	cDNA FLJ75556, highly similar to Homo sapiens ribosomal protein L14, mRNA OS=Homo sapiens PE=2 SV=1 - [A8K7N0_HUMAN]	88.2255	12.84	7	2	2	2	1.52701e+07	218	23.6311	10.8433
	A3	Sequence	# PSMs	# Proteins	# Protein Groups	Protein Group Accessions	Modifications	ΔCn	Area	IonScore	Exp Value	Charge	MH+ [Da]	ΔM [ppm]	RT [min]	# Missed Cleavages
	High	LVAIVDVIDQNR	1	7	1	A8K7N0		0	2.5048e+07	64.82	8.20728e-06	2	1354.77	1.17667	36.7071	0
	High	GTAAAAAAAAAAAAAK	1	1	1	A8K7N0		0	5.49212e+06	41.07	0.00299363	2	1228.67	2.24847	28.7243	0
H0Y6T0	Nuclear receptor coactivator 7 (Fragment) OS=Homo sapiens GN=NCOA7 PE=4 SV=1 - [H0Y6T0_HUMAN]	87.6455	7.34	9	1	1	2	1.7163e+06	177	20.6713	7.15186
	A3	Sequence	# PSMs	# Proteins	# Protein Groups	Protein Group Accessions	Modifications	ΔCn	Area	IonScore	Exp Value	Charge	MH+ [Da]	ΔM [ppm]	RT [min]	# Missed Cleavages
	High	LAYSTLEHGTSLK	2	9	1	H0Y6T0		0	1.7163e+06	58.11	8.75387e-05	2	1419.75	1.53992	26.123	0
H7C5K0	Helicase-like transcription factor (Fragment) OS=Homo sapiens GN=HLTF PE=1 SV=1 - [H7C5K0_HUMAN]	86.6084	9.18	4	2	2	2	3.50085e+06	425	48.003	8.6167
	A3	Sequence	# PSMs	# Proteins	# Protein Groups	Protein Group Accessions	Modifications	ΔCn	Area	IonScore	Exp Value	Charge	MH+ [Da]	ΔM [ppm]	RT [min]	# Missed Cleavages
	High	SLVVSQFTTFLSLIEIPLK	1	4	1	H7C5K0		0	2.47684e+06	54.3	2.02487e-05	2	2135.24	2.43128	52.3208	0
	High	YFNEGTVLAHYADVLGLLLR	1	4	1	H7C5K0		0	4.52486e+06	49.16	0.00035431	3	2264.21	2.27819	48.1312	0
O60762	Dolichol-phosphate mannosyltransferase subunit 1 OS=Homo sapiens GN=DPM1 PE=1 SV=1 - [DPM1_HUMAN]	86.421	8.85	4	2	2	2	9.21351e+06	260	29.6158	9.56885
	A3	Sequence	# PSMs	# Proteins	# Protein Groups	Protein Group Accessions	Modifications	ΔCn	Area	IonScore	Exp Value	Charge	MH+ [Da]	ΔM [ppm]	RT [min]	# Missed Cleavages
	High	LGGNEIVSFLK	1	3	1	O60762		0	1.07791e+07	55.32	0.000107371	2	1176.66	2.21243	36.5093	0
	High	ENLPLIVWLLVK	1	4	1	O60762		0	7.64792e+06	49.83	3.37974e-05	2	1436.89	2.29345	48.9656	0
Q96BA7	HNRPU protein OS=Homo sapiens PE=2 SV=1 - [Q96BA7_HUMAN]	85.9855	4.71	6	2	2	2	4.32027e+06	722	79.6658	7.86963
	A3	Sequence	# PSMs	# Proteins	# Protein Groups	Protein Group Accessions	Modifications	ΔCn	Area	IonScore	Exp Value	Charge	MH+ [Da]	ΔM [ppm]	RT [min]	# Missed Cleavages
	High	LSASSLTMESFAFLWAGGR	1	5	1	Q96BA7		0	2.14203e+06	57.23	9.03594e-05	2	2031	1.98567	47.1955	0
	High	NFILDQTNVSAAAQR	1	5	1	Q96BA7		0	6.49851e+06	49.82	0.00353189	2	1647.85	2.9856	32.5736	0
H0Y9R4	60S ribosomal protein L9 (Fragment) OS=Homo sapiens GN=RPL9 PE=1 SV=1 - [H0Y9R4_HUMAN]	85.9318	29.67	4	1	1	2	2.87341e+06	91	10.1492	7.12256
	A3	Sequence	# PSMs	# Proteins	# Protein Groups	Protein Group Accessions	Modifications	ΔCn	Area	IonScore	Exp Value	Charge	MH+ [Da]	ΔM [ppm]	RT [min]	# Missed Cleavages
	High	DELILEGNDIELVSNSAALIQQATTVK	2	4	1	H0Y9R4		0	2.87341e+06	65.99	6.2816e-06	3	2884.52	2.62327	47.2584	0
I3L2H8	Myb-binding protein 1A (Fragment) OS=Homo sapiens GN=MYBBP1A PE=1 SV=1 - [I3L2H8_HUMAN]	85.92	9.31	3	1	1	1	2.03697e+06	204	22.7702	10.5942
	A3	Sequence	# PSMs	# Proteins	# Protein Groups	Protein Group Accessions	Modifications	ΔCn	Area	IonScore	Exp Value	Charge	MH+ [Da]	ΔM [ppm]	RT [min]	# Missed Cleavages
	High	EAVSSAFFSLLQTLSTQFK	1	3	1	I3L2H8		0	2.03697e+06	85.92	9.91452e-08	2	2104.1	1.99995	51.6014	0
F2Z2S8	40S ribosomal protein S3 OS=Homo sapiens GN=RPS3 PE=1 SV=1 - [F2Z2S8_HUMAN]	85.5111	26.5	15	3	3	3	1.22756e+07	117	13.0612	9.90576
	A3	Sequence	# PSMs	# Proteins	# Protein Groups	Protein Group Accessions	Modifications	ΔCn	Area	IonScore	Exp Value	Charge	MH+ [Da]	ΔM [ppm]	RT [min]	# Missed Cleavages
	High	FGFPEGSVELYAEK	1	6	1	F2Z2S8		0	1.98209e+07	46.35	0.00106832	2	1572.76	1.7743	36.5395	0
	High	LLGGLAVR	1	8	1	F2Z2S8		0	5.78169e+06	42.8	0.00053268	2	798.521	1.74371	29.3993	0
	High	AELNEFLTR	1	13	1	F2Z2S8		0	1.12242e+07	40.74	0.00478171	2	1092.57	2.52916	32.7025	0
H7C3M2	60S ribosomal protein L3 (Fragment) OS=Homo sapiens GN=RPL3 PE=1 SV=1 - [H7C3M2_HUMAN]	85.1308	12.26	13	2	2	2	4.13262e+06	261	29.6198	10.1548
	A3	Sequence	# PSMs	# Proteins	# Protein Groups	Protein Group Accessions	Modifications	ΔCn	Area	IonScore	Exp Value	Charge	MH+ [Da]	ΔM [ppm]	RT [min]	# Missed Cleavages
	High	AGMTHIVR	1	8	1	H7C3M2		0	2.46277e+06	55.75	8.54093e-05	2	884.479	2.03299	18.214	0
	High	LEQQVPVNQVFGQDEMIDVIGVTK	1	11	1	H7C3M2		0	5.80247e+06	53.73	0.000145521	2	2686.38	1.72626	41.0463	0
D6R9B6	40S ribosomal protein S3a OS=Homo sapiens GN=RPS3A PE=1 SV=1 - [D6R9B6_HUMAN]	83.5359	14.48	13	2	2	2	5.91523e+06	145	16.5256	9.24658
	A3	Sequence	# PSMs	# Proteins	# Protein Groups	Protein Group Accessions	Modifications	ΔCn	Area	IonScore	Exp Value	Charge	MH+ [Da]	ΔM [ppm]	RT [min]	# Missed Cleavages
	High	EVQTNDLKEVVNK	1	10	1	D6R9B6		0	5.44897e+06	60.4	4.37309e-05	2	1515.8	2.13202	24.324	1
	High	TTDGYLLR	1	13	1	D6R9B6		0	6.38149e+06	49.95	0.000430427	2	938.496	2.26229	27.6804	0
P40429	60S ribosomal protein L13a OS=Homo sapiens GN=RPL13A PE=1 SV=2 - [RL13A_HUMAN]	83.1255	10.84	10	2	2	2	1.08526e+07	203	23.5624	10.9312
	A3	Sequence	# PSMs	# Proteins	# Protein Groups	Protein Group Accessions	Modifications	ΔCn	Area	IonScore	Exp Value	Charge	MH+ [Da]	ΔM [ppm]	RT [min]	# Missed Cleavages
	High	aEVQVLVLDGR	1	7	1	P40429	N-Term(Acetyl)	0	1.04491e+07	54.68	0.000100591	2	1240.69	1.94883	41.6016	0
	High	YQAVTATLEEK	1	7	1	P40429		0	1.12561e+07	54.11	0.000222216	2	1252.64	1.37554	26.6382	0
C9JD32	60S ribosomal protein L23 (Fragment) OS=Homo sapiens GN=RPL23 PE=1 SV=1 - [C9JD32_HUMAN]	80.7116	38.46	5	2	2	2	1.67237e+07	91	9.66339	11.4878
	A3	Sequence	# PSMs	# Proteins	# Protein Groups	Protein Group Accessions	Modifications	ΔCn	Area	IonScore	Exp Value	Charge	MH+ [Da]	ΔM [ppm]	RT [min]	# Missed Cleavages
	High	ISLGLPVGAVINcADNTGAK	1	5	1	C9JD32	C13(Carbamidomethyl)	0	2.00451e+07	58.04	6.02234e-05	2	1970.04	3.40795	37.948	0
	High	LPAAGVGDMVMATVK	1	5	1	C9JD32		0	1.34022e+07	45.76	0.00149454	2	1459.77	2.40918	35.5555	0
A0AVN2	BRCA1 associated RING domain 1 OS=Homo sapiens GN=BARD1 PE=2 SV=1 - [A0AVN2_HUMAN]	79.5483	5.15	13	3	3	3	3.18941e+06	777	86.5458	8.67529
	A3	Sequence	# PSMs	# Proteins	# Protein Groups	Protein Group Accessions	Modifications	ΔCn	Area	IonScore	Exp Value	Charge	MH+ [Da]	ΔM [ppm]	RT [min]	# Missed Cleavages
	High	LVTAGGGQILSR	1	11	1	A0AVN2		0	3.12639e+06	45.2	0.00158396	2	1171.68	0.276354	26.8938	0
	High	WNLEAEKEDGEFDSKEESK	1	6	1	A0AVN2		0	3.74493e+06	36.71	0.00360485	3	2270.01	1.49486	27.6283	2
	High	VVELLLQHK	1	6	1	A0AVN2		0	2.69691e+06	36.16	0.00199735	2	1078.66	2.11453	27.9919	0
B4DW90	cDNA FLJ58737, highly similar to Splicing factor 3A subunit 3 OS=Homo sapiens PE=2 SV=1 - [B4DW90_HUMAN]	79.53	3.35	6	1	1	1	1.03433e+06	448	52.3951	5.2749
	A3	Sequence	# PSMs	# Proteins	# Protein Groups	Protein Group Accessions	Modifications	ΔCn	Area	IonScore	Exp Value	Charge	MH+ [Da]	ΔM [ppm]	RT [min]	# Missed Cleavages
	High	YLEMLLEYLQDYTDR	1	6	1	B4DW90		0	1.03433e+06	79.53	6.63562e-07	2	1964.94	3.36314	48.8085	0
S4R456	40S ribosomal protein S15 (Fragment) OS=Homo sapiens GN=RPS15 PE=1 SV=1 - [S4R456_HUMAN]	78.94	27.94	7	1	1	1	6.19675e+06	68	8.02147	11.4731
	A3	Sequence	# PSMs	# Proteins	# Protein Groups	Protein Group Accessions	Modifications	ΔCn	Area	IonScore	Exp Value	Charge	MH+ [Da]	ΔM [ppm]	RT [min]	# Missed Cleavages
	High	DMIILPEMVGSMVGVYNGK	1	7	1	S4R456		0	6.19675e+06	78.94	5.50783e-07	2	2053.02	1.23886	46.6742	0
P49411	Elongation factor Tu, mitochondrial OS=Homo sapiens GN=TUFM PE=1 SV=2 - [EFTU_HUMAN]	78.4947	6.64	1	2	2	2	8.095e+06	452	49.5102	7.60596
	A3	Sequence	# PSMs	# Proteins	# Protein Groups	Protein Group Accessions	Modifications	ΔCn	Area	IonScore	Exp Value	Charge	MH+ [Da]	ΔM [ppm]	RT [min]	# Missed Cleavages
	High	TIGTGLVTNTLAMTEEEK	1	1	1	P49411		0	8.83692e+06	56.18	0.000122785	2	1907.97	2.71389	36.4271	0
	High	AEAGDNLGALVR	1	1	1	P49411		0	7.35307e+06	47.02	0.000731876	2	1185.62	2.11041	30.0669	0
E9PP36	60S ribosomal protein L8 OS=Homo sapiens GN=RPL8 PE=1 SV=1 - [E9PP36_HUMAN]	78.4804	12.84	5	2	2	2	7.30767e+06	148	16.17	11.8979
	A3	Sequence	# PSMs	# Proteins	# Protein Groups	Protein Group Accessions	Modifications	ΔCn	Area	IonScore	Exp Value	Charge	MH+ [Da]	ΔM [ppm]	RT [min]	# Missed Cleavages
	High	AVVGVVAGGGR	1	4	1	E9PP36		0	1.04156e+07	51.89	9.99835e-05	2	941.553	0.73502	23.0763	0
	High	KVGLIAAR	1	4	1	E9PP36		0	4.19971e+06	48.16	0.000145883	2	827.548	1.75666	20.1627	1
C9JXB8	60S ribosomal protein L24 OS=Homo sapiens GN=RPL24 PE=1 SV=1 - [C9JXB8_HUMAN]	78.3855	17.36	3	2	2	2	7.33817e+06	121	14.3598	11.312
	A3	Sequence	# PSMs	# Proteins	# Protein Groups	Protein Group Accessions	Modifications	ΔCn	Area	IonScore	Exp Value	Charge	MH+ [Da]	ΔM [ppm]	RT [min]	# Missed Cleavages
	High	AITGASLADIMAK	1	3	1	C9JXB8		0	1.25563e+07	54.18	0.000171493	2	1261.68	2.26112	35.2124	0
	High	cESAFLSK	1	3	1	C9JXB8	C1(Carbamidomethyl)	0	2.12009e+06	42.37	0.00109222	2	941.441	1.50129	24.4597	0
O60884	DnaJ homolog subfamily A member 2 OS=Homo sapiens GN=DNAJA2 PE=1 SV=1 - [DNJA2_HUMAN]	77.8789	10.92	3	2	2	2	1.84387e+06	412	45.7166	6.48096
	A3	Sequence	# PSMs	# Proteins	# Protein Groups	Protein Group Accessions	Modifications	ΔCn	Area	IonScore	Exp Value	Charge	MH+ [Da]	ΔM [ppm]	RT [min]	# Missed Cleavages
	High	EGSGGGGGMDDIFSHIFGGGLFGFMGNQSR	1	3	1	O60884		0	1.81565e+06	56.54	4.15912e-05	3	2991.32	2.89915	48.8496	0
	High	IGLVEALcGFQFTFK	1	1	1	O60884	C8(Carbamidomethyl)	0	1.8721e+06	47.5	0.000942488	2	1729.9	0.968057	45.4242	0
Q9BY74	Ribosomal protein L7a (Fragment) OS=Homo sapiens GN=RP-L7a PE=2 SV=1 - [Q9BY74_HUMAN]	77.7001	9.86	4	1	1	2	4.07545e+06	142	15.6267	10.0376
	A3	Sequence	# PSMs	# Proteins	# Protein Groups	Protein Group Accessions	Modifications	ΔCn	Area	IonScore	Exp Value	Charge	MH+ [Da]	ΔM [ppm]	RT [min]	# Missed Cleavages
	High	AGVNTVTTLVENKK	2	4	1	Q9BY74		0	4.07545e+06	54.6	0.000119451	2	1473.83	1.73576	26.2321	1
Q96KK5	Histone H2A type 1-H OS=Homo sapiens GN=HIST1H2AH PE=1 SV=3 - [H2A1H_HUMAN]	75.3011	21.88	21	2	2	2	3.47536e+07	128	13.8978	10.8872
	A3	Sequence	# PSMs	# Proteins	# Protein Groups	Protein Group Accessions	Modifications	ΔCn	Area	IonScore	Exp Value	Charge	MH+ [Da]	ΔM [ppm]	RT [min]	# Missed Cleavages
	High	AGLQFPVGR	1	19	1	Q96KK5		0	1.72921e+07	59.48	7.86784e-05	2	944.533	2.08508	30.9919	0
	High	VTIAQGGVLPNIQAVLLPK	1	13	1	Q96KK5		0	5.22151e+07	37.21	0.000408732	2	1931.17	2.00178	41.5979	0
F5GXJ6	Serine/threonine-protein phosphatase 2A 55 kDa regulatory subunit B delta isoform OS=Homo sapiens GN=PPP2R2D PE=4 SV=1 - [F5GXJ6_HUMAN]	75.27	10.37	10	1	1	1	4.8079e+06	135	14.8151	7.86963
	A3	Sequence	# PSMs	# Proteins	# Protein Groups	Protein Group Accessions	Modifications	ΔCn	Area	IonScore	Exp Value	Charge	MH+ [Da]	ΔM [ppm]	RT [min]	# Missed Cleavages
	High	SFFSEIISSISDVK	1	10	1	F5GXJ6		0	4.8079e+06	75.27	1.84986e-06	2	1558.8	2.65809	48.5021	0
A4ZU86	Truncated nucleolar phosphoprotein B23 OS=Homo sapiens GN=NPM1 PE=2 SV=1 - [A4ZU86_HUMAN]	74.2156	10.22	2	1	1	2	1.60874e+07	274	29.9596	4.75439
	A3	Sequence	# PSMs	# Proteins	# Protein Groups	Protein Group Accessions	Modifications	ΔCn	Area	IonScore	Exp Value	Charge	MH+ [Da]	ΔM [ppm]	RT [min]	# Missed Cleavages
	High	TVSLGAGAKDELHIVEAEAMNYEGSPIK	2	2	1	A4ZU86		0	1.60874e+07	56.19	8.35516e-05	3	2929.46	-0.303457	37.8107	1
P62266	40S ribosomal protein S23 OS=Homo sapiens GN=RPS23 PE=1 SV=3 - [RS23_HUMAN]	74.18	7.69	1	1	1	1	1.17379e+07	143	15.7977	10.4917
	A3	Sequence	# PSMs	# Proteins	# Protein Groups	Protein Group Accessions	Modifications	ΔCn	Area	IonScore	Exp Value	Charge	MH+ [Da]	ΔM [ppm]	RT [min]	# Missed Cleavages
	High	VANVSLLALYK	1	1	1	P62266		0	1.17379e+07	74.18	3.59028e-07	2	1190.72	2.06865	35.8202	0
B4E0E1	cDNA FLJ53442, highly similar to Poly (ADP-ribose) polymerase 1 (EC 2.4.2.30) OS=Homo sapiens PE=2 SV=1 - [B4E0E1_HUMAN]	73.67	1.51	3	1	1	1	6.79395e+06	993	111.056	8.86572
	A3	Sequence	# PSMs	# Proteins	# Protein Groups	Protein Group Accessions	Modifications	ΔCn	Area	IonScore	Exp Value	Charge	MH+ [Da]	ΔM [ppm]	RT [min]	# Missed Cleavages
	High	VVSEDFLQDVSASTK	1	3	1	B4E0E1		0	6.79395e+06	73.67	1.95869e-06	2	1624.81	2.87635	35.3986	0
B4E0S6	cDNA FLJ55635, highly similar to pre-mRNA-splicing factorATP-dependent RNA helicase DHX15 (EC 3.6.1.-) OS=Homo sapiens PE=2 SV=1 - [B4E0S6_HUMAN]	73.24	1.53	2	1	1	1	8.69414e+06	784	89.4906	7.45947
	A3	Sequence	# PSMs	# Proteins	# Protein Groups	Protein Group Accessions	Modifications	ΔCn	Area	IonScore	Exp Value	Charge	MH+ [Da]	ΔM [ppm]	RT [min]	# Missed Cleavages
	High	TLATDILMGVLK	1	2	1	B4E0S6		0	8.69414e+06	73.24	9.74567e-07	2	1274.74	1.4583	44.5389	0
Q2VPE7	PTTG1 protein (Fragment) OS=Homo sapiens GN=PTTG1 PE=2 SV=1 - [Q2VPE7_HUMAN]	72.79	8.38	2	1	1	1	7.01137e+07	191	20.813	8.74854
	A3	Sequence	# PSMs	# Proteins	# Protein Groups	Protein Group Accessions	Modifications	ΔCn	Area	IonScore	Exp Value	Charge	MH+ [Da]	ΔM [ppm]	RT [min]	# Missed Cleavages
	High	aTLIYVDKENGEPGTR	1	2	1	Q2VPE7	N-Term(Acetyl)	0	7.01137e+07	72.79	2.81419e-06	2	1804.91	1.75516	32.8015	1
P30044-2	Isoform Cytoplasmic+peroxisomal of Peroxiredoxin-5, mitochondrial OS=Homo sapiens GN=PRDX5 - [PRDX5_HUMAN]	72.08	10.49	2	1	1	1	2.07806e+06	162	17.02	7.23975
	A3	Sequence	# PSMs	# Proteins	# Protein Groups	Protein Group Accessions	Modifications	ΔCn	Area	IonScore	Exp Value	Charge	MH+ [Da]	ΔM [ppm]	RT [min]	# Missed Cleavages
	High	ETDLLLDDSLVSIFGNR	1	2	1	P30044-2		0	2.07806e+06	72.08	3.02907e-06	2	1906.98	2.0559	46.446	0
D6RD67	Methylcrotonoyl-CoA carboxylase beta chain, mitochondrial (Fragment) OS=Homo sapiens GN=MCCC2 PE=1 SV=2 - [D6RD67_HUMAN]	71.9	5.94	2	1	1	1	7.05478e+06	286	31.5582	8.29443
	A3	Sequence	# PSMs	# Proteins	# Protein Groups	Protein Group Accessions	Modifications	ΔCn	Area	IonScore	Exp Value	Charge	MH+ [Da]	ΔM [ppm]	RT [min]	# Missed Cleavages
	High	NIPLLFLQNITGFMVGR	1	2	1	D6RD67		0	7.05478e+06	71.9	1.09761e-06	2	1933.08	2.66375	50.3365	0
E2QRD4	Protein MMS22-like OS=Homo sapiens GN=MMS22L PE=1 SV=1 - [E2QRD4_HUMAN]	70.29	1	2	1	1	1	4.22272e+06	1203	137.415	7.32764
	A3	Sequence	# PSMs	# Proteins	# Protein Groups	Protein Group Accessions	Modifications	ΔCn	Area	IonScore	Exp Value	Charge	MH+ [Da]	ΔM [ppm]	RT [min]	# Missed Cleavages
	High	TVLSFLQAVLAR	1	2	1	E2QRD4		0	4.22272e+06	70.29	7.43648e-07	2	1317.79	2.89189	47.6546	0
D3DS95	HCG21173, isoform CRA_a OS=Homo sapiens GN=hCG_21173 PE=4 SV=1 - [D3DS95_HUMAN]	69.4741	25.53	4	2	2	2	6.77071e+06	94	10.1167	10.0669
	A3	Sequence	# PSMs	# Proteins	# Protein Groups	Protein Group Accessions	Modifications	ΔCn	Area	IonScore	Exp Value	Charge	MH+ [Da]	ΔM [ppm]	RT [min]	# Missed Cleavages
	High	cTGGEVGATSALAPK	1	3	1	D3DS95	C1(Carbamidomethyl)	0	7.55794e+06	59.39	4.76431e-05	2	1418.7	0.960798	24.6315	0
	High	IGPLGLSPK	1	4	1	D3DS95		0	5.98348e+06	29.37	0.00485567	2	881.545	-0.568083	29.2637	0
Q13085-3	Isoform 3 of Acetyl-CoA carboxylase 1 OS=Homo sapiens GN=ACACA - [ACACA_HUMAN]	69.31	0.84	3	1	1	1	720777	2268	257.075	6.60986
	A3	Sequence	# PSMs	# Proteins	# Protein Groups	Protein Group Accessions	Modifications	ΔCn	Area	IonScore	Exp Value	Charge	MH+ [Da]	ΔM [ppm]	RT [min]	# Missed Cleavages
	High	DPSLPLLELQDIMTSVSGR	1	3	1	Q13085-3		0	720777	69.31	4.9408e-06	2	2071.08	2.0885	50.4914	0
M0QZN2	40S ribosomal protein S5 OS=Homo sapiens GN=RPS5 PE=1 SV=1 - [M0QZN2_HUMAN]	68.64	11.19	5	1	1	1	4.952e+06	134	14.7537	8.48486
	A3	Sequence	# PSMs	# Proteins	# Protein Groups	Protein Group Accessions	Modifications	ΔCn	Area	IonScore	Exp Value	Charge	MH+ [Da]	ΔM [ppm]	RT [min]	# Missed Cleavages
	High	TIAEcLADELINAAK	1	5	1	M0QZN2	C5(Carbamidomethyl)	0	4.952e+06	68.64	6.72923e-06	2	1631.83	2.24105	43.3443	0
Q96P63	Serpin B12 OS=Homo sapiens GN=SERPINB12 PE=1 SV=1 - [SPB12_HUMAN]	67.0098	4.44	1	1	1	2	827690	405	46.2471	5.52881
	A3	Sequence	# PSMs	# Proteins	# Protein Groups	Protein Group Accessions	Modifications	ΔCn	Area	IonScore	Exp Value	Charge	MH+ [Da]	ΔM [ppm]	RT [min]	# Missed Cleavages
	High	DAINAETVLVLVNAVYFK	2	1	1	Q96P63		0	827690	47.97	0.000359073	2	1979.09	3.63667	50.1053	0
I3L404	40S ribosomal protein S2 (Fragment) OS=Homo sapiens GN=RPS2 PE=1 SV=1 - [I3L404_HUMAN]	66.82	10.97	11	1	1	1	2.91425e+06	155	16.5549	10.0669
	A3	Sequence	# PSMs	# Proteins	# Protein Groups	Protein Group Accessions	Modifications	ΔCn	Area	IonScore	Exp Value	Charge	MH+ [Da]	ΔM [ppm]	RT [min]	# Missed Cleavages
	High	AFVAIGDYNGHVGLGVK	1	11	1	I3L404		0	2.91425e+06	66.82	8.46437e-06	2	1716.91	1.37805	32.79	0
B4DH16	cDNA FLJ54709, highly similar to Methylcrotonoyl-CoA carboxylase subunit alpha, mitochondrial (EC 6.4.1.4) OS=Homo sapiens PE=2 SV=1 - [B4DH16_HUMAN]	66.58	3.05	6	1	1	1	3.79795e+06	426	47.4762	7.25439
	A3	Sequence	# PSMs	# Proteins	# Protein Groups	Protein Group Accessions	Modifications	ΔCn	Area	IonScore	Exp Value	Charge	MH+ [Da]	ΔM [ppm]	RT [min]	# Missed Cleavages
	High	ESLcQAALGLILK	1	6	1	B4DH16	C4(Carbamidomethyl)	0	3.79795e+06	66.58	7.46173e-06	2	1415.8	2.78512	43.3152	0
Q71DI3	Histone H3.2 OS=Homo sapiens GN=HIST2H3A PE=1 SV=3 - [H32_HUMAN]	65.7155	23.53	1	1	1	2	7.96003e+06	136	15.3785	11.2681
	A3	Sequence	# PSMs	# Proteins	# Protein Groups	Protein Group Accessions	Modifications	ΔCn	Area	IonScore	Exp Value	Charge	MH+ [Da]	ΔM [ppm]	RT [min]	# Missed Cleavages
	High	FQSSAVMALQEASEAYLVGLFEDTNLcAIHAK	2	1	1	Q71DI3	C27(Carbamidomethyl)	0	7.96003e+06	42.06	0.00146863	3	3513.71	2.41786	49.1307	0
A0A024RCW3	Ribosomal protein OS=Homo sapiens GN=RPL10A PE=3 SV=1 - [A0A024RCW3_HUMAN]	65.53	9.77	3	1	1	1	8.56624e+06	133	15.0984	9.99365
	A3	Sequence	# PSMs	# Proteins	# Protein Groups	Protein Group Accessions	Modifications	ΔCn	Area	IonScore	Exp Value	Charge	MH+ [Da]	ΔM [ppm]	RT [min]	# Missed Cleavages
	High	KYDAFLASESLIK	1	3	1	A0A024RCW3		0	8.56624e+06	65.53	1.81094e-05	2	1484.8	2.48447	33.4197	1
B3KN45	cDNA FLJ13521 fis, clone PLACE1005876, highly similar to Cleavage and polyadenylation specificity factor 100 kDa subunit OS=Homo sapiens PE=2 SV=1 - [B3KN45_HUMAN]	64.95	1.88	2	1	1	1	525218	690	78.1424	5.07178
	A3	Sequence	# PSMs	# Proteins	# Protein Groups	Protein Group Accessions	Modifications	ΔCn	Area	IonScore	Exp Value	Charge	MH+ [Da]	ΔM [ppm]	RT [min]	# Missed Cleavages
	High	VLELAQLLDQIWR	1	2	1	B3KN45		0	525218	64.95	4.95829e-06	2	1596.91	2.4041	49.3695	0
H0YB22	40S ribosomal protein S14 (Fragment) OS=Homo sapiens GN=RPS14 PE=1 SV=1 - [H0YB22_HUMAN]	64.77	9.17	3	1	1	1	9.80971e+06	120	12.9336	9.84717
	A3	Sequence	# PSMs	# Proteins	# Protein Groups	Protein Group Accessions	Modifications	ΔCn	Area	IonScore	Exp Value	Charge	MH+ [Da]	ΔM [ppm]	RT [min]	# Missed Cleavages
	High	TPGPGAQSALR	1	3	1	H0YB22		0	9.80971e+06	64.77	1.17033e-05	2	1054.57	1.94045	21.3423	0
E5RI99	60S ribosomal protein L30 (Fragment) OS=Homo sapiens GN=RPL30 PE=1 SV=1 - [E5RI99_HUMAN]	64.77	14.04	2	1	1	1	9.86264e+06	114	12.6476	9.5542
	A3	Sequence	# PSMs	# Proteins	# Protein Groups	Protein Group Accessions	Modifications	ΔCn	Area	IonScore	Exp Value	Charge	MH+ [Da]	ΔM [ppm]	RT [min]	# Missed Cleavages
	High	VcTLAIIDPGDSDIIR	1	2	1	E5RI99	C2(Carbamidomethyl)	0	9.86264e+06	64.77	1.43207e-05	2	1757.91	2.51158	37.8763	0
Q09028	Histone-binding protein RBBP4 OS=Homo sapiens GN=RBBP4 PE=1 SV=3 - [RBBP4_HUMAN]	63.8167	9.65	11	2	2	2	5.18158e+06	425	47.6261	4.89404
	A3	Sequence	# PSMs	# Proteins	# Protein Groups	Protein Group Accessions	Modifications	ΔCn	Area	IonScore	Exp Value	Charge	MH+ [Da]	ΔM [ppm]	RT [min]	# Missed Cleavages
	High	NTPFLYDLVMTHALEWPSLTAQWLPDVTRPEGK	1	2	1	Q09028		0	4.07283e+06	45.88	0.000611996	3	3825.94	2.72878	48.0368	1
	High	TVALWDLR	1	10	1	Q09028		0	6.29033e+06	43.98	0.00225969	2	973.547	0.465688	36.0675	0
B3KVX6	cDNA FLJ41699 fis, clone HCHON2004776, highly similar to Homo sapiens cytoskeleton-associated protein 4 (CKAP4), mRNA OS=Homo sapiens PE=2 SV=1 - [B3KVX6_HUMAN]	63.77	3.07	4	1	1	1	4.11358e+06	521	58.1158	5.24951
	A3	Sequence	# PSMs	# Proteins	# Protein Groups	Protein Group Accessions	Modifications	ΔCn	Area	IonScore	Exp Value	Charge	MH+ [Da]	ΔM [ppm]	RT [min]	# Missed Cleavages
	High	VQSLQATFGTFESILR	1	4	1	B3KVX6		0	4.11358e+06	63.77	1.50693e-05	2	1796.96	2.28066	43.6084	0
P08708	40S ribosomal protein S17 OS=Homo sapiens GN=RPS17 PE=1 SV=2 - [RS17_HUMAN]	63.4099	23.7	4	2	2	2	4.27637e+06	135	15.5404	9.84717
	A3	Sequence	# PSMs	# Proteins	# Protein Groups	Protein Group Accessions	Modifications	ΔCn	Area	IonScore	Exp Value	Charge	MH+ [Da]	ΔM [ppm]	RT [min]	# Missed Cleavages
	High	LLDFGSLSNLQVTQPTVGMNFK	1	1	1	P08708		0	5.05329e+06	48.77	0.000623875	2	2409.25	1.30378	42.3664	0
	High	IAGYVTHLMK	1	4	1	P08708		0	3.49944e+06	41.67	0.00337662	2	1132.62	-0.248724	26.6515	0
Q9BS10	Similar to ribosomal protein S8 (Fragment) OS=Homo sapiens PE=2 SV=1 - [Q9BS10_HUMAN]	63.01	16.25	3	1	1	1	2.3432e+07	80	9.27709	9.71533
	A3	Sequence	# PSMs	# Proteins	# Protein Groups	Protein Group Accessions	Modifications	ΔCn	Area	IonScore	Exp Value	Charge	MH+ [Da]	ΔM [ppm]	RT [min]	# Missed Cleavages
	High	ISSLLEEQFQQGK	1	3	1	Q9BS10		0	2.3432e+07	63.01	2.29016e-05	2	1506.78	2.29727	32.6004	0
F8W1Z8	ADP-ribosylation factor-like protein 1 OS=Homo sapiens GN=ARL1 PE=4 SV=1 - [F8W1Z8_HUMAN]	62	30.77	4	1	1	1	2.04624e+06	52	5.84192	6.62451
	A3	Sequence	# PSMs	# Proteins	# Protein Groups	Protein Group Accessions	Modifications	ΔCn	Area	IonScore	Exp Value	Charge	MH+ [Da]	ΔM [ppm]	RT [min]	# Missed Cleavages
	High	GTGLDEAMEWLVETLK	1	4	1	F8W1Z8		0	2.04624e+06	62	2.95604e-05	2	1791.89	2.33806	50.6236	0
Q9NR30	Nucleolar RNA helicase 2 OS=Homo sapiens GN=DDX21 PE=1 SV=5 - [DDX21_HUMAN]	57.16	1.15	1	1	1	1	2.32096e+06	783	87.2904	9.27588
	A3	Sequence	# PSMs	# Proteins	# Protein Groups	Protein Group Accessions	Modifications	ΔCn	Area	IonScore	Exp Value	Charge	MH+ [Da]	ΔM [ppm]	RT [min]	# Missed Cleavages
	High	AAVIGDVIR	1	1	1	Q9NR30		0	2.32096e+06	57.16	4.25003e-05	2	913.549	2.1556	29.0885	0
Q68CW9	Putative uncharacterized protein DKFZp667O0311 (Fragment) OS=Homo sapiens GN=DKFZp667O0311 PE=2 SV=1 - [Q68CW9_HUMAN]	56.84	4.27	3	1	1	1	3.22884e+06	281	31.4479	7.40088
	A3	Sequence	# PSMs	# Proteins	# Protein Groups	Protein Group Accessions	Modifications	ΔCn	Area	IonScore	Exp Value	Charge	MH+ [Da]	ΔM [ppm]	RT [min]	# Missed Cleavages
	High	LNVVAFLNELPK	1	3	1	Q68CW9		0	3.22884e+06	56.84	8.15636e-05	2	1356.79	2.96201	43.6526	0
J3QL22	COP9 signalosome complex subunit 3 OS=Homo sapiens GN=COPS3 PE=1 SV=1 - [J3QL22_HUMAN]	56.67	60	6	1	1	1	4.6942e+06	20	2.1481	6.23975
	A3	Sequence	# PSMs	# Proteins	# Protein Groups	Protein Group Accessions	Modifications	ΔCn	Area	IonScore	Exp Value	Charge	MH+ [Da]	ΔM [ppm]	RT [min]	# Missed Cleavages
	High	aSALEQFVNSVR	1	6	1	J3QL22	N-Term(Acetyl)	0	4.6942e+06	56.67	0.000117327	2	1362.7	2.38428	47.3193	0
Q8N5N1	Putative uncharacterized protein (Fragment) OS=Homo sapiens PE=2 SV=1 - [Q8N5N1_HUMAN]	56.35	2.78	5	1	1	1	2.30794e+06	468	52.2954	7.12256
	A3	Sequence	# PSMs	# Proteins	# Protein Groups	Protein Group Accessions	Modifications	ΔCn	Area	IonScore	Exp Value	Charge	MH+ [Da]	ΔM [ppm]	RT [min]	# Missed Cleavages
	High	TSGQTFANSNSSR	1	5	1	Q8N5N1		0	2.30794e+06	56.35	4.93605e-05	2	1356.62	1.29505	18.3704	0
J3QSB4	60S ribosomal protein L13 (Fragment) OS=Homo sapiens GN=RPL13 PE=1 SV=1 - [J3QSB4_HUMAN]	55.97	8.73	3	1	1	1	4.19896e+06	126	14.6833	12.1177
	A3	Sequence	# PSMs	# Proteins	# Protein Groups	Protein Group Accessions	Modifications	ΔCn	Area	IonScore	Exp Value	Charge	MH+ [Da]	ΔM [ppm]	RT [min]	# Missed Cleavages
	High	STESLQANVQR	1	3	1	J3QSB4		0	4.19896e+06	55.97	0.000126338	2	1232.63	1.75915	22.0748	0
H3BTP7	60S ribosomal protein L4 (Fragment) OS=Homo sapiens GN=RPL4 PE=1 SV=1 - [H3BTP7_HUMAN]	55.44	11.18	7	1	1	1	8.02487e+06	170	18.806	10.77
	A3	Sequence	# PSMs	# Proteins	# Protein Groups	Protein Group Accessions	Modifications	ΔCn	Area	IonScore	Exp Value	Charge	MH+ [Da]	ΔM [ppm]	RT [min]	# Missed Cleavages
	High	YAIcSALAASALPALVMSK	1	7	1	H3BTP7	C4(Carbamidomethyl)	0	8.02487e+06	55.44	0.000108731	2	1937.03	1.21898	41.864	0
M0R0Y6	Heterogeneous nuclear ribonucleoprotein M OS=Homo sapiens GN=HNRNPM PE=1 SV=1 - [M0R0Y6_HUMAN]	54.22	16.16	8	1	1	1	2.51605e+06	99	10.7324	8.60205
	A3	Sequence	# PSMs	# Proteins	# Protein Groups	Protein Group Accessions	Modifications	ΔCn	Area	IonScore	Exp Value	Charge	MH+ [Da]	ΔM [ppm]	RT [min]	# Missed Cleavages
	High	aAGVEAAAEVAATEIK	1	8	1	M0R0Y6	N-Term(Acetyl)	0	2.51605e+06	54.22	0.000212117	2	1542.81	2.68801	43.3189	0
P49711	Transcriptional repressor CTCF OS=Homo sapiens GN=CTCF PE=1 SV=1 - [CTCF_HUMAN]	52.66	2.48	1	1	1	1	386938	727	82.7324	6.96143
	A3	Sequence	# PSMs	# Proteins	# Protein Groups	Protein Group Accessions	Modifications	ΔCn	Area	IonScore	Exp Value	Charge	MH+ [Da]	ΔM [ppm]	RT [min]	# Missed Cleavages
	High	mEGDAVEAIVEESETFIK	1	1	1	P49711	N-Term(Acetyl)	0	386938	52.66	0.000158535	2	2038.96	2.4134	52.7642	0
J3JS69	40S ribosomal protein S18 OS=Homo sapiens GN=RPS18 PE=1 SV=1 - [J3JS69_HUMAN]	52.4	14.63	2	1	1	1	5.14361e+06	82	9.76138	11.4146
	A3	Sequence	# PSMs	# Proteins	# Protein Groups	Protein Group Accessions	Modifications	ΔCn	Area	IonScore	Exp Value	Charge	MH+ [Da]	ΔM [ppm]	RT [min]	# Missed Cleavages
	High	YSQVLANGLDNK	1	2	1	J3JS69		0	5.14361e+06	52.4	0.000361089	2	1321.68	2.14616	27.5478	0
P62854	40S ribosomal protein S26 OS=Homo sapiens GN=RPS26 PE=1 SV=3 - [RS26_HUMAN]	51.71	13.04	2	1	1	1	8.11998e+06	115	13.0071	11.0044
	A3	Sequence	# PSMs	# Proteins	# Protein Groups	Protein Group Accessions	Modifications	ΔCn	Area	IonScore	Exp Value	Charge	MH+ [Da]	ΔM [ppm]	RT [min]	# Missed Cleavages
	High	DISEASVFDAYVLPK	1	2	1	P62854		0	8.11998e+06	51.71	0.000397972	2	1653.84	3.38464	41.5337	0
F8VS58	60S acidic ribosomal protein P0 (Fragment) OS=Homo sapiens GN=RPLP0 PE=1 SV=1 - [F8VS58_HUMAN]	50.88	8.26	14	1	1	1	6.31053e+06	121	13.8194	9.80322
	A3	Sequence	# PSMs	# Proteins	# Protein Groups	Protein Group Accessions	Modifications	ΔCn	Area	IonScore	Exp Value	Charge	MH+ [Da]	ΔM [ppm]	RT [min]	# Missed Cleavages
	High	IIQLLDDYPK	1	14	1	F8VS58		0	6.31053e+06	50.88	0.000371953	2	1217.68	2.20431	34.9392	0
A0A024R4V8	G-2 and S-phase expressed 1, isoform CRA_b OS=Homo sapiens GN=GTSE1 PE=4 SV=1 - [A0A024R4V8_HUMAN]	50.34	2.73	3	1	1	1	6.93188e+06	586	61.5361	10.1401
	A3	Sequence	# PSMs	# Proteins	# Protein Groups	Protein Group Accessions	Modifications	ΔCn	Area	IonScore	Exp Value	Charge	MH+ [Da]	ΔM [ppm]	RT [min]	# Missed Cleavages
	High	LLASSPALPSSGAQAR	1	3	1	A0A024R4V8		0	6.93188e+06	50.34	0.00032087	2	1525.84	1.39957	27.6563	0
O95831	Apoptosis-inducing factor 1, mitochondrial OS=Homo sapiens GN=AIFM1 PE=1 SV=1 - [AIFM1_HUMAN]	49.31	3.75	1	1	1	1	619137	613	66.8589	8.95361
	A3	Sequence	# PSMs	# Proteins	# Protein Groups	Protein Group Accessions	Modifications	ΔCn	Area	IonScore	Exp Value	Charge	MH+ [Da]	ΔM [ppm]	RT [min]	# Missed Cleavages
	High	IDNSVLVLIVGLSTVGAGAYAYK	1	1	1	O95831		0	619137	49.31	0.000164107	2	2323.29	1.76395	50.7968	0
Q6ZMU5	Tripartite motif-containing protein 72 OS=Homo sapiens GN=TRIM72 PE=1 SV=2 - [TRI72_HUMAN]	48.66	2.94	1	1	1	1	3.70902e+09	477	52.697	6.48096
	A3	Sequence	# PSMs	# Proteins	# Protein Groups	Protein Group Accessions	Modifications	ΔCn	Area	IonScore	Exp Value	Charge	MH+ [Da]	ΔM [ppm]	RT [min]	# Missed Cleavages
	High	RELGSLNSYLEQLR	1	1	1	Q6ZMU5		0	3.70902e+09	48.66	0.000592228	3	1677.9	3.9039	36.5632	1
Q9H834	cDNA FLJ13966 fis, clone Y79AA1001394, weakly similar to CELL DIVISION PROTEIN FTSH HOMOLOG (EC 3.4.24.-) OS=Homo sapiens PE=2 SV=1 - [Q9H834_HUMAN]	48.34	2.92	3	1	1	1	615685	480	53.4856	9.45166
	A3	Sequence	# PSMs	# Proteins	# Protein Groups	Protein Group Accessions	Modifications	ΔCn	Area	IonScore	Exp Value	Charge	MH+ [Da]	ΔM [ppm]	RT [min]	# Missed Cleavages
	High	GLLLFMDEADAFLR	1	3	1	Q9H834		0	615685	48.34	0.000614797	2	1610.83	3.00848	48.1557	0
Q9UQR0	Sex comb on midleg-like protein 2 OS=Homo sapiens GN=SCML2 PE=1 SV=1 - [SCML2_HUMAN]	47.4	2.14	1	1	1	1	1.39059e+06	700	77.2079	8.54346
	A3	Sequence	# PSMs	# Proteins	# Protein Groups	Protein Group Accessions	Modifications	ΔCn	Area	IonScore	Exp Value	Charge	MH+ [Da]	ΔM [ppm]	RT [min]	# Missed Cleavages
	High	DPSTWSVDEVIQFMK	1	1	1	Q9UQR0		0	1.39059e+06	47.4	0.000932597	2	1781.84	1.6032	46.508	0
E7ETK0	40S ribosomal protein S24 OS=Homo sapiens GN=RPS24 PE=1 SV=1 - [E7ETK0_HUMAN]	46.6	9.16	3	1	1	1	1.30571e+07	131	15.1873	10.8872
	A3	Sequence	# PSMs	# Proteins	# Protein Groups	Protein Group Accessions	Modifications	ΔCn	Area	IonScore	Exp Value	Charge	MH+ [Da]	ΔM [ppm]	RT [min]	# Missed Cleavages
	High	TTPDVIFVFGFR	1	3	1	E7ETK0		0	1.30571e+07	46.6	0.000869635	2	1398.75	2.40317	43.176	0
D6RE00	Protein FAM53C OS=Homo sapiens GN=FAM53C PE=1 SV=1 - [D6RE00_HUMAN]	46.08	9.65	2	1	1	1	783639	114	12.3153	8.11865
	A3	Sequence	# PSMs	# Proteins	# Protein Groups	Protein Group Accessions	Modifications	ΔCn	Area	IonScore	Exp Value	Charge	MH+ [Da]	ΔM [ppm]	RT [min]	# Missed Cleavages
	High	mITLITEQLQK	1	2	1	D6RE00	N-Term(Acetyl)	0	783639	46.08	0.000881609	2	1359.76	2.97747	48.9894	0
H3BTT2	SH2B adapter protein 1 (Fragment) OS=Homo sapiens GN=SH2B1 PE=4 SV=1 - [H3BTT2_HUMAN]	45.91	14.91	9	1	1	1	1.78885e+06	114	12.8082	6.04932
	A3	Sequence	# PSMs	# Proteins	# Protein Groups	Protein Group Accessions	Modifications	ΔCn	Area	IonScore	Exp Value	Charge	MH+ [Da]	ΔM [ppm]	RT [min]	# Missed Cleavages
	High	VQHLWFQSIFDMLEHFR	1	9	1	H3BTT2		0	1.78885e+06	45.91	0.00123608	3	2233.11	3.17012	47.5018	0
B4E014	cDNA FLJ54334, highly similar to Origin recognition complex subunit 3 OS=Homo sapiens PE=2 SV=1 - [B4E014_HUMAN]	45.84	3.08	2	1	1	1	1.10123e+06	649	74.984	7.75244
	A3	Sequence	# PSMs	# Proteins	# Protein Groups	Protein Group Accessions	Modifications	ΔCn	Area	IonScore	Exp Value	Charge	MH+ [Da]	ΔM [ppm]	RT [min]	# Missed Cleavages
	High	LINLVDWSEAFATVVTAAEK	1	2	1	B4E014		0	1.10123e+06	45.84	0.000964277	3	2177.16	3.16266	51.4095	0
B4DRD4	cDNA FLJ57176, highly similar to Peptidyl-prolyl cis-trans isomerase-like 2 (EC 5.2.1.8) OS=Homo sapiens PE=2 SV=1 - [B4DRD4_HUMAN]	44.65	3.89	3	1	1	1	4.98013e+06	489	55.7559	8.41162
	A3	Sequence	# PSMs	# Proteins	# Protein Groups	Protein Group Accessions	Modifications	ΔCn	Area	IonScore	Exp Value	Charge	MH+ [Da]	ΔM [ppm]	RT [min]	# Missed Cleavages
	High	VVGGFDVLTAMENVESDPK	1	3	1	B4DRD4		0	4.98013e+06	44.65	0.00141563	2	2006.98	0.484254	42.2644	0
Q5VVC9	60S ribosomal protein L11 (Fragment) OS=Homo sapiens GN=RPL11 PE=1 SV=1 - [Q5VVC9_HUMAN]	44.54	10.69	4	1	1	1	1.51394e+07	131	14.9138	8.86572
	A3	Sequence	# PSMs	# Proteins	# Protein Groups	Protein Group Accessions	Modifications	ΔCn	Area	IonScore	Exp Value	Charge	MH+ [Da]	ΔM [ppm]	RT [min]	# Missed Cleavages
	High	VLEQLTGQTPVFSK	1	4	1	Q5VVC9		0	1.51394e+07	44.54	0.00138691	2	1546.85	2.59159	33.2878	0
A0AV47	Topoisomerase (DNA) II binding protein 1 OS=Homo sapiens GN=TOPBP1 PE=2 SV=2 - [A0AV47_HUMAN]	44.36	1.39	3	1	1	1	1.54624e+06	1435	160.45	6.99072
	A3	Sequence	# PSMs	# Proteins	# Protein Groups	Protein Group Accessions	Modifications	ΔCn	Area	IonScore	Exp Value	Charge	MH+ [Da]	ΔM [ppm]	RT [min]	# Missed Cleavages
	High	ESLTFLANLLGASVQEYFVR	1	3	1	A0AV47		0	1.54624e+06	44.36	0.00169294	3	2257.18	-1.58022	51.4472	0
P25705	ATP synthase subunit alpha, mitochondrial OS=Homo sapiens GN=ATP5A1 PE=1 SV=1 - [ATPA_HUMAN]	44.11	3.98	1	1	1	1	2.56999e+06	553	59.7136	9.12939
	A3	Sequence	# PSMs	# Proteins	# Protein Groups	Protein Group Accessions	Modifications	ΔCn	Area	IonScore	Exp Value	Charge	MH+ [Da]	ΔM [ppm]	RT [min]	# Missed Cleavages
	High	EVAAFAQFGSDLDAATQQLLSR	1	1	1	P25705		0	2.56999e+06	44.11	0.00184565	3	2338.17	2.02424	46.9517	0
G3V1B3	60S ribosomal protein L21 OS=Homo sapiens GN=RPL21 PE=1 SV=1 - [G3V1B3_HUMAN]	43.76	17.24	4	1	1	1	8.65376e+06	87	9.88007	10.2866
	A3	Sequence	# PSMs	# Proteins	# Protein Groups	Protein Group Accessions	Modifications	ΔCn	Area	IonScore	Exp Value	Charge	MH+ [Da]	ΔM [ppm]	RT [min]	# Missed Cleavages
	High	VYNVTQHAVGIVVNK	1	4	1	G3V1B3		0	8.65376e+06	43.76	0.00121169	3	1640.91	1.43728	28.1268	0
Q05CW7	NAT10 protein (Fragment) OS=Homo sapiens GN=NAT10 PE=2 SV=1 - [Q05CW7_HUMAN]	43.55	2.71	3	1	1	1	617973	554	62.345	9.26123
	A3	Sequence	# PSMs	# Proteins	# Protein Groups	Protein Group Accessions	Modifications	ΔCn	Area	IonScore	Exp Value	Charge	MH+ [Da]	ΔM [ppm]	RT [min]	# Missed Cleavages
	High	QQSAQSQVSTTAENK	1	3	1	Q05CW7		0	617973	43.55	0.00280618	2	1606.77	2.81094	18.9385	0
H0YI23	YLP motif-containing protein 1 (Fragment) OS=Homo sapiens GN=YLPM1 PE=4 SV=1 - [H0YI23_HUMAN]	43.44	3.86	6	1	1	1	3.04647e+06	466	54.0731	6.46826
	A3	Sequence	# PSMs	# Proteins	# Protein Groups	Protein Group Accessions	Modifications	ΔCn	Area	IonScore	Exp Value	Charge	MH+ [Da]	ΔM [ppm]	RT [min]	# Missed Cleavages
	High	TLDDGFFPFIILDAINDR	1	6	1	H0YI23		0	3.04647e+06	43.44	0.00387454	2	2082.06	2.18255	51.861	0
Q7Z612	Acidic ribosomal phosphoprotein P1 OS=Homo sapiens PE=2 SV=1 - [Q7Z612_HUMAN]	42.84	28.32	2	1	1	1	5.38737e+06	113	11.3917	4.36084
	A3	Sequence	# PSMs	# Proteins	# Protein Groups	Protein Group Accessions	Modifications	ΔCn	Area	IonScore	Exp Value	Charge	MH+ [Da]	ΔM [ppm]	RT [min]	# Missed Cleavages
	High	aSVSELAcIYSALILHDDEVTVTEDKINALIK	1	2	1	Q7Z612	N-Term(Acetyl); C8(Carbamidomethyl)	0	5.38737e+06	42.84	0.000959393	3	3572.85	2.18355	48.7066	1
B1AHQ7	Centromere protein M OS=Homo sapiens GN=CENPM PE=1 SV=1 - [B1AHQ7_HUMAN]	42.45	15.07	3	1	1	1	8.70168e+06	73	8.0923	8.54346
	A3	Sequence	# PSMs	# Proteins	# Protein Groups	Protein Group Accessions	Modifications	ΔCn	Area	IonScore	Exp Value	Charge	MH+ [Da]	ΔM [ppm]	RT [min]	# Missed Cleavages
	High	YSLQNTEESLR	1	3	1	B1AHQ7		0	8.70168e+06	42.45	0.00320264	2	1339.65	1.16965	29.0117	0
Q7Z3G2	Putative uncharacterized protein DKFZp686L18142 (Fragment) OS=Homo sapiens GN=DKFZp686L18142 PE=2 SV=1 - [Q7Z3G2_HUMAN]	42.38	2.74	3	1	1	1		621	65.9199	9.34912
	A3	Sequence	# PSMs	# Proteins	# Protein Groups	Protein Group Accessions	Modifications	ΔCn	Area	IonScore	Exp Value	Charge	MH+ [Da]	ΔM [ppm]	RT [min]	# Missed Cleavages
	High	STVQTITVGGVSTSQFK	1	3	1	Q7Z3G2		0	0	42.38	0.00220255	2	1739.92	1.64627	31.9503	0
D3YTI8	60S ribosomal protein L32 (Fragment) OS=Homo sapiens GN=RPL32 PE=1 SV=1 - [D3YTI8_HUMAN]	41.6	16.13	4	1	1	1	3.2671e+06	62	7.49737	12.0884
	A3	Sequence	# PSMs	# Proteins	# Protein Groups	Protein Group Accessions	Modifications	ΔCn	Area	IonScore	Exp Value	Charge	MH+ [Da]	ΔM [ppm]	RT [min]	# Missed Cleavages
	High	AALRPLVKPK	1	4	1	D3YTI8		0	3.2671e+06	41.6	0.000105323	3	1092.73	2.69259	18.1377	2
P62851	40S ribosomal protein S25 OS=Homo sapiens GN=RPS25 PE=1 SV=1 - [RS25_HUMAN]	40.47	7.2	1	1	1	1	3.48194e+06	125	13.7337	10.1108
	A3	Sequence	# PSMs	# Proteins	# Protein Groups	Protein Group Accessions	Modifications	ΔCn	Area	IonScore	Exp Value	Charge	MH+ [Da]	ΔM [ppm]	RT [min]	# Missed Cleavages
	High	AALQELLSK	1	1	1	P62851		0	3.48194e+06	40.47	0.00471599	2	972.574	1.6574	32.3151	0
B2R4M6	cDNA, FLJ92148, highly similar to Homo sapiens S100 calcium binding protein A9 (calgranulin B) (S100A9), mRNA OS=Homo sapiens PE=2 SV=1 - [B2R4M6_HUMAN]	40.03	13.16	2	1	1	1		114	13.2015	6.12549
	A3	Sequence	# PSMs	# Proteins	# Protein Groups	Protein Group Accessions	Modifications	ΔCn	Area	IonScore	Exp Value	Charge	MH+ [Da]	ΔM [ppm]	RT [min]	# Missed Cleavages
	High	NIETIINTFHQYSVK	1	2	1	B2R4M6		0	0	40.03	0.00441937	2	1806.94	2.36605	38.119	0
P16403	Histone H1.2 OS=Homo sapiens GN=HIST1H1C PE=1 SV=2 - [H12_HUMAN]	40.02	6.1	6	1	1	1	3955683	213	21.3517	10.9312
	A3	Sequence	# PSMs	# Proteins	# Protein Groups	Protein Group Accessions	Modifications	ΔCn	Area	IonScore	Exp Value	Charge	MH+ [Da]	ΔM [ppm]	RT [min]	# Missed Cleavages
	High	KASGPPVSELITK	1	6	1	P16403		0	3955683	40.02	0.00280704	2	1326.76	-0.143552	25.216	1
Q8TB46	ANKRD50 protein OS=Homo sapiens GN=ANKRD50 PE=2 SV=1 - [Q8TB46_HUMAN]	39.67	4.44	2	1	1	1	1.75077e+06	743	80.1478	6.354
	A3	Sequence	# PSMs	# Proteins	# Protein Groups	Protein Group Accessions	Modifications	ΔCn	Area	IonScore	Exp Value	Charge	MH+ [Da]	ΔM [ppm]	RT [min]	# Missed Cleavages
	High	TPLLAAASMGHASVVNTLLFWGAAVDSIDSEGR	1	2	1	Q8TB46		0	1.75077e+06	39.67	0.00306421	3	3356.71	3.82496	49.4959	0
Q7Z497	SF3B1 protein (Fragment) OS=Homo sapiens GN=SF3B1 PE=2 SV=1 - [Q7Z497_HUMAN]	39.66	2.41	2	1	1	1	3.85723e+06	789	87.3548	7.32764
	A3	Sequence	# PSMs	# Proteins	# Protein Groups	Protein Group Accessions	Modifications	ΔCn	Area	IonScore	Exp Value	Charge	MH+ [Da]	ΔM [ppm]	RT [min]	# Missed Cleavages
	High	AFAVVASALGIPSLLPFLK	1	2	1	Q7Z497		0	3.85723e+06	39.66	0.000194658	2	1914.15	3.38966	48.7907	0
B4DGH9	cDNA FLJ58772, highly similar to Fragile X mental retardation syndrome-related protein 1 OS=Homo sapiens PE=2 SV=1 - [B4DGH9_HUMAN]	39.28	3.08	7	1	1	1	2.58204e+06	454	50.8604	7.04932
	A3	Sequence	# PSMs	# Proteins	# Protein Groups	Protein Group Accessions	Modifications	ΔCn	Area	IonScore	Exp Value	Charge	MH+ [Da]	ΔM [ppm]	RT [min]	# Missed Cleavages
	High	GFLEFVEDFIQVPR	1	7	1	B4DGH9		0	2.58204e+06	39.28	0.0055062	2	1695.88	2.74812	50.8137	0
H7BXY3	Putative ATP-dependent RNA helicase DHX30 OS=Homo sapiens GN=DHX30 PE=1 SV=1 - [H7BXY3_HUMAN]	36.87	1.03	2	1	1	1	399625	1166	130.469	8.55811
	A3	Sequence	# PSMs	# Proteins	# Protein Groups	Protein Group Accessions	Modifications	ΔCn	Area	IonScore	Exp Value	Charge	MH+ [Da]	ΔM [ppm]	RT [min]	# Missed Cleavages
	High	DVNTDFLLILLK	1	2	1	H7BXY3		0	399625	36.87	0.00321747	2	1403.82	1.64463	49.1422	0
D6RJF0	Centromere protein K OS=Homo sapiens GN=CENPK PE=4 SV=1 - [D6RJF0_HUMAN]	36.67	10.68	3	1	1	1	5.51265e+06	206	24.2158	5.90967
	A3	Sequence	# PSMs	# Proteins	# Protein Groups	Protein Group Accessions	Modifications	ΔCn	Area	IonScore	Exp Value	Charge	MH+ [Da]	ΔM [ppm]	RT [min]	# Missed Cleavages
	High	NIQESSVNLITLHEMLEILINR	1	3	1	D6RJF0		0	5.51265e+06	36.67	0.00412258	3	2579.39	1.53936	47.4877	0
H0Y9E6	Centromere protein H (Fragment) OS=Homo sapiens GN=CENPH PE=4 SV=1 - [H0Y9E6_HUMAN]	36.44	9.09	3	1	1	1	1.01203e+07	187	22.0968	8.70459
	A3	Sequence	# PSMs	# Proteins	# Protein Groups	Protein Group Accessions	Modifications	ΔCn	Area	IonScore	Exp Value	Charge	MH+ [Da]	ΔM [ppm]	RT [min]	# Missed Cleavages
	High	ITTVIQHVFQNLILGSK	1	3	1	H0Y9E6		0	1.01203e+07	36.44	0.00213367	3	1911.11	2.72252	42.2848	0
A0A024R1X8	Junction plakoglobin, isoform CRA_a OS=Homo sapiens GN=JUP PE=4 SV=1 - [A0A024R1X8_HUMAN]	35.47	2.68	2	1	1	1	2.85547e+06	745	81.6748	6.13818
	A3	Sequence	# PSMs	# Proteins	# Protein Groups	Protein Group Accessions	Modifications	ΔCn	Area	IonScore	Exp Value	Charge	MH+ [Da]	ΔM [ppm]	RT [min]	# Missed Cleavages
	High	LNTIPLFVQLLYSSVENIQR	1	2	1	A0A024R1X8		0	2.85547e+06	35.47	0.00303657	3	2347.31	1.77064	51.8146	0
B4DGY1	cDNA FLJ61245, highly similar to Homo sapiens kinase D-interacting substance of 220 kDa (KIDINS220), mRNA OS=Homo sapiens PE=2 SV=1 - [B4DGY1_HUMAN]	32.87	0.8	5	1	1	1	4.20377e+07	994	111.505	7.59131
	A3	Sequence	# PSMs	# Proteins	# Protein Groups	Protein Group Accessions	Modifications	ΔCn	Area	IonScore	Exp Value	Charge	MH+ [Da]	ΔM [ppm]	RT [min]	# Missed Cleavages
	High	KLAELLLR	1	5	1	B4DGY1		0	4.20377e+07	32.87	0.00278865	2	955.631	1.46806	32.7863	1
